# Supplementary material for: Evidence for conserved expression of genes annotated as associated with brain-related biological processes in human podocytes and brain
Source: BMC Nephrol. 2026 Mar 4;27:230. doi: 10.1186/s12882-026-04877-2 (PMC13067571; doi:10.1186/s12882-026-04877-2)
Supplement: Supplementary file 2 — Supplementary Material 2: Supplementary Table 2 (Table S2.xlsx): (a) subsets from the Venn diagram comparing the 600 genes exclusively expressed in UdPodocytes with genes expressed in kidney and brain organoids. (b) Significantly over-represented GOs in the 344 genes subset expressed in common in UdPodocytes and brain and kidney organoids. (c) enriched transcription factors (TFs) found via the EnrichR analysis of the 344 genes using the ENCODE_and_ChEA dataset. (d) enriched TFs found via the EnrichR analysis of the 344 genes using the TRANSFAC_and_JASPAR dataset. (e) enriched TFs found via the EnrichR analysis of the 344 genes using the TRRUST dataset. (f) 20 most abundant GO Molecular Function (MF) terms amongst the 344 genes. (g) Metascape enrichment analysis results of genes in (f). (h) TFs from (f) validated for expression in kidney via the Proteinatlas. [file 12882_2026_4877_MOESM2_ESM.xlsx]

## Sheet: a_UdPodocyte_kidneyBrain3D_venn
UdPodocyte	kidney_brain_3D	UdPodocyte:kidney_brain_3D
CTRC	SAMD11	TAS1R3
PADI3	KLHL17	PAX7
PLA2G2F	PLEKHN1	CEP85
CNKSR1	ISG15	RIMKLA
CD52	AGRN	HPDL
MROH7	TTLL10	FOXD3
GPR88	B3GALT6	CACHD1
CRCT1	SCNN1D	PDE4B
S100A7A	PUSL1	PTGFR
LINC00260	CPTP	SLC6A17
HES2	TMEM88B	OAZ3
RHBDL2	VWA1	KPRP
PTGER3	MIB2	LOC101928034
GBP4	PRKCZ	RGS4
DCST2	SKI	DUSP27
LMOD1	RER1	BRINP2
KISS1	FAM213B	AXDND1
GOLT1A	PRDM16	NFASC
RAB7B	ARHGEF16	KCNK2
CTSE	TPRG1L	GJC2
AVPR1B	TP73	PADI2
PIGR	SMIM1	KIF17
DENND2C	DFFB	AUNIP
ATP6V1C2	KCNAB2	CSMD2
RASGRP3	RNF207	DLGAP3
PLEK	LINC00337	SLFNL1
IL1RL2	HES3	GUCA2A
GPR148	ESPN	SLC1A7
TNFAIP6	ZBTB48	LPAR3
CCL20	PHF13	FAM72B
DAW1	THAP3	KCNN3
UGT1A1	CAMTA1	ITLN1
XDH	VAMP3	OLFML2B
PDE11A	PER3	ATP6V1G3
FTCDNL1	PARK7	LRRN2
ABCA12	SLC45A1	FAM72A
MARCH4	ENO1	RD3
FEV	H6PD	WNT9A
NMUR1	SPSB1	ZNF669
OR6B3	SLC25A33	PRAMEF15
IRAK2	TMEM201	BLACAT1
KBTBD8	PIK3CD	GDF7
GP9	NMNAT1	EFR3B
VGLL3	UBE4B	TCF23
TM4SF18	KIF1B	SLC1A4
LAMP3	PGD	MEIS1
LRRC15	APITD1-CORT	ATP6V1B1
SSUH2	PEX14	TET3
UCN2	TARDBP	SH3RF3
FAM114A1	ANGPTL7	IL36G
NPFFR2	UBIAD1	PPP1R1C
EREG	PTCHD2	FAM150B
PRDM8	FBXO44	CMPK2
DAPP1	FBXO6	NRXN1
IL15	DRAXIN	ST3GAL5
TLL1	AGTRAP	CFC1
CYTL1	C1orf167	LCT
FGFBP1	PLOD1	CXCR4
TXK	MFN2	HECW2
PPBP	MIIP	IHH
CXCL11	TNFRSF8	GBX2
SOWAHB	TNFRSF1B	CCDC85A
FAM198B	VPS13D	NT5DC4
FRG2	PRAMEF12	OSBPL6
TLR6	PRAMEF5	LRRN1
PTGER4	PDPN	ZNF502
IL31RA	PRDM2	FAM212A
SOWAHA	KAZN	GPR62
SLC6A7	TMEM51	TMEM45A
DNAH5	EFHD2	EAF2
PRLR	DNAJC16	H1FOO
F2RL2	RSC1A1	SPSB4
ATP10B	PLEKHM2	SERPINI1
SH3TC2	SLC25A34	SOX2
ZNF165	TMEM82	NCBP2-AS2
HLA-DQA1	FBLIM1	SUSD5
PI16	SPEN	XIRP1
STX11	C1orf64	ROBO1
C6orf99	CLCNKB	LSAMP
LINC00602	NECAP2	ZDHHC19
SLC17A3	FAM231B	TDGF1
TFEB	FAM231C	GXYLT2
DLK2	CROCC	ANKUB1
CLIC5	PADI1	LINC01587
DPPA5	ARHGEF10L	MTHFD2L
COL12A1	IGSF21	RP11-10L7.1
POPDC3	MRTO4	ANK2
FAM162B	PQLC2	DCLK2
RGS17	OTUD3	LRAT
T	PLA2G5	ABLIM2
LY6G6F	UBXN10	ADAMTS3
TBX18	VWA5B1	DKK2
GPR146	PINK1	SLC10A7
GPER1	NBPF3	RASGEF1B
LINC00525	ALPL	PLEKHG4B
ZBED6CL	LDLRAD2	SLC6A18
LOC389602	HSPG2	ROPN1L
TRIM50	CELA3B	PDZD2
SEMA3E	CELA3A	RXFP3
PDK4	CDC42	WNT8A
CYP3A5	ZBTB40	HMHB1
DGKI	EPHA8	CDH18
TRPV6	C1QA	EMB
OR2A42	C1QC	PCDH1
SPAG11A	EPHB2	FAM196B
NAT1	KDM1A	PCDHB3
HNF4G	ZNF436-AS1	PCDHB8
ATP6V0D2	RPL11	ESM1
C8orf86	TCEB3	PPP2R2B
CRH	PITHD1	BMP6
JPH1	LYPLA2	CD83
PAG1	PNRC2	PACSIN1
KCNV1	GRHL3	FGD2
KLHL38	NIPAL3	GUCA1A
LCN2	RCAN3	TFAP2B
DIRAS2	NCMAP	LINC00222
LINC00092	CLIC4	TMEM200A
TNFSF15	TMEM50A	UST
NR5A1	TMEM57	NRN1
ASMT	LDLRAP1	MDGA1
SRPX2	MAN1C1	COL9A1
CLDN2	PDIK1L	BACH2
SPANXB1	ZNF593	BVES
HSFX1	SH3BGRL3	SOGA3
MAMLD1	LIN28A	MYB-AS1
SRPX	DHDDS	OSTCP1
AKAP4	HMGN2	DLL1
BEX5	RPS6KA1	TIAM2
CT47A7	ARID1A	UBD
ITIH2	PIGV	FILIP1
C10orf99	ZDHHC18	ELFN1
TLX1	SFN	LRRC72
KIAA1462	NUDC	WIPF3
MBL2	TRNP1	POU6F2
OPALIN	WDTC1	MEOX2
SFRP5	TMEM222	RAPGEF5
MMRN2	SYTL1	PDE1C
ADIRF-AS1	GPR3	POLR2J4
OR52M1	FAM76A	GCK
C11orf42	STX12	CAMK2B
MICALCL	PPP1R8	FBXL13
SLC22A20	THEMIS2	FAM131B
ACTN3	SMPDL3B	ZNF735
GAL	XKR8	ADAP1
SLCO2B1	ATPIF1	C8orf74
MYO7A	SESN2	GATA4
TMEM133	MED18	PREX2
DDI1	PHACTR4	MATN2
LAYN	RCC1	COL14A1
HEPN1	TRNAU1AP	GPIHBP1
TMEM45B	RAB42	LONRF1
MUC6	GMEB1	HR
IGSF22	YTHDF2	ADRB3
BDNF	EPB41	SFRP1
DNHD1	PTPRU	TOX
PIWIL4	ZCCHC17	SLCO5A1
CARD16	SERINC2	EYA1
TMEM52B	LINC01225	MSC
C12orf74	HCRTR1	MMP16
OAS2	KHDRBS1	TMEM74
SLC6A13	TMEM39B	KCNQ3
LPAR5	KPNA6	EPPK1
AICDA	TXLNA	SH3GL2
MFAP5	CCDC28B	PIP5K1B
CD69	IQCC	PCSK5
STYK1	EIF3I	NTRK2
GSG1	FAM167B	FSD1L
KRT74	HDAC1	PRDM12
KRT72	RBBP4	ANKRD20A1
TBX3	KIAA1522	APBA1
PRB2	S100PBP	TRPM3
SERPINE3	HPCA	ZNF367
PRR20D	RNF19B	BRINP1
PRR20C	AZIN2	NRARP
GJB2	ZNF362	EGFL6
URAD	ZSCAN20	GPR173
LCP1	C1orf94	GJB1
PRR20B	GJA4	CXorf49B
CCDC169-SOHLH2	ZMYM1	FGF16
RDH12	ZMYM4	TCP11X2
SLC10A1	NCDN	GRIA3
ACOT4	AGO4	PNMA3
VRTN	AGO1	ANOS1
GZMH	AGO3	RAI2
TRIM9	TEKT2	AMER1
SERPINA6	ADPRHL2	NAP1L3
MIR5195	MAP7D1	NUP62CL
TMOD2	THRAP3	CAPN6
SV2B	ZC3H12A	HS6ST2
PLA2G4E	DNALI1	TSPAN7
PLA2G4F	CDCA8	NHSL2
STRC	MANEAL	SSX2
BCL2L10	C1orf122	MAGEA5
MEGF11	UTP11L	PLXDC2
BCL2A1	AKIRIN1	SLC18A2
FAM169B	NDUFS5	SFMBT2
APOBR	MACF1	VIM-AS1
ITGAL	OXCT2P1	SLC16A9
PYCARD-AS1	PPIE	EGR2
ITGAM	MFSD2A	MSS51
ITGAD	CAP1	KLLN
FOXL1	RLF	CALHM1
ZNF469	ZMPSTE24	EBF3
CCDC154	SMAP2	GSTO2
MYH11	ZFP69B	SLIT1
FA2H	ZFP69	TNNT3
BCL6B	EXO5	OTOG
ALOX15B	ZNF684	KIAA1549L
B4GALNT2	NFYC	LRRC10B
RGS9	KCNQ4	CNIH2
AANAT	CTPS1	ARHGAP42
NLRP1	FOXO6	GRIK4
PITPNM3	GUCA2B	NTM
CCL1	PPIH	IMMP1L
CCL3L3	YBX1	PAX6
KRT28	ZNF691	MMP10
KRT23	TMEM125	MMP1
KRTAP4-2	TIE1	BUD13
KRT33A	CDC20	SCN3B
KRT15	SZT2	HEPACAM
HOXB13	PTPRF	FEZ1
TBC1D29	KDM4A	CDON
OR3A2	ST3GAL3	GLYATL1
P2RX5-TAX1BP3	ARTN	HBE1
KRT33B	IPO13	PTPRCAP
SLC14A1	DPH2	B4GALNT3
SERPINB7	ATP6V0B	LAG3
ALPK2	B4GALT2	WNT1
CCBE1	CCDC24	KCNMB4
NETO1	KLF17	NAV3
S1PR4	DMAP1	SYT1
EBI3	RNF220	PLXNC1
IRGC	C1orf228	GLT1D1
FUT2	KIF2C	ENDOU
FPR2	RPS8	RND1
TLE2	PLK3	HCAR3
CD209	BTBD19	TMEM132D
FPR1	UROD	GALNT9
CYP4F8	TOE1	PRB4
SRRM5	MMACHC	CCNA1
CST7	AKR1A1	DCLK1
FOXA2	NASP	LRRC16B
CHODL	TMEM69	ATL1
MAP3K7CL	MAST2	GNG2
CBR3	TSPAN1	RHOJ
UBASH3A	LURAP1	NRXN3
KCNJ6	RAD54L	COX8C
USP18	UQCRH	FAM181A
RGL4	NSUN4	ADSSL1
MYO18B	FAAH	MYH7
CYTH4	DMBX1	NGB
MOV10L1	CMPK1	BEGAIN
KLHDC7B	FOXE3	C15orf53
USP41	ELAVL4	CKMT1A
APOBEC3G	CDKN2C	SEMA6D
PRAMEF9	RNF11	ISL2
	OSBPL9	CRABP1
	BTF3L4	BLM
	ZFYVE9	RASGRP1
	PRPF38A	PYGO1
	GPX7	RASL12
	FAM159A	HCN4
	ZYG11B	MKRN3
	SCP2	GOLGA8M
	PODN	GATM
	CPT2	CCNF
	DMRTB1	ATF7IP2
	LRRC42	HS3ST2
	TCEANC2	NKD1
	MRPL37	CTRB1
	TMEM61	JPH3
	BSND	SPATA33
	PCSK9	ADAMTS18
	PRKAA2	MPV17L
	FGGY	GSG2
	HOOK1	SHISA6
	NFIA	BCAS3
	INADL	CACNG4
	USP1	VMO1
	ATG4C	PIK3R5
	ALG6	GAS7
	EFCAB7	LRRC75A
	PGM1	PLXDC1
	ROR1	KRT20
	RAVER2	KRT38
	AK4	KRT13
	DNAJC6	PSMC3IP
	LEPR	PHOSPHO1
	SGIP1	ABCA8
	MIER1	TBC1D26
	GADD45A	SARM1
	SRSF11	RHBDL3
	HHLA3	CDH20
	CTH	B4GALT6
	TYW3	AZU1
	RABGGTB	KISS1R
	ST6GALNAC3	CLEC4M
	ST6GALNAC5	ZBTB32
	AK5	DHDH
	FAM73A	SIGLEC7
	NEXN	SEMA6B
	ADGRL2	FUT6
	PRKACB	FUT3
	RPF1	ZNF682
	CYR61	ZNF676
	SH3GLB1	LGI4
	LMO4	ZNF529
	PKN2	RASGRP4
	LRRC8B	ATP1A3
	ZNF326	EXOC3L2
	CDC7	LMTK3
	BRDT	KLK12
	BTBD8	ZNF665
	KIAA1107	LAIR1
	RPAP2	SHISA7
	RPL5	NLRP9
	MTF2	EFNA2
	CCDC18	ZNF536
	DR1	CACNA1A
	FNBP1L	VN1R1
	ABCD3	ZNF772
	SLC44A3	CHGB
	LOC729970	SNAP25
	RWDD3	SYNDIG1
	PTBP2	ZSWIM3
	SNX7	EDN3
	PALMD	PHACTR3
	AGL	NTSR1
	SLC35A3	DPH3P1
	MFSD14A	MYT1
	TRMT13	PDYN
	RTCA	GPCPD1
	CDC14A	FOXS1
	VCAM1	ZNF343
	SLC30A7	CLIC6
	S1PR1	PDE9A
	AMY1C	CYYR1
	PRMT6	KRTAP11-1
	NTNG1	RSPH1
	FAM102B	TIAM1
	PRPF38B	FAM83F
	STXBP3	MCHR1
	GPSM2	LOC101929372
	TMEM167B	TMEM191C
	KIAA1324
	SARS
	CELSR2
	SYPL2
	ATXN7L2
	CYB561D1
	GPR61
	CSF1
	AHCYL1
	STRIP1
	RBM15
	PROK1
	CEPT1
	PIFO
	ATP5F1
	RAP1A
	DDX20
	LOC643355
	CTTNBP2NL
	CAPZA1
	MOV10
	FAM19A3
	LRIG2
	MAGI3
	DCLRE1B
	HIPK1
	VANGL1
	SLC22A15
	MAB21L3
	PTGFRN
	CD101
	TTF2
	MAN1A2
	FAM46C
	WDR3
	PHGDH
	NBPF8
	NBPF26
	SRGAP2C
	LOC388692
	PPIAL4F
	FAM72D
	GPR89A
	POLR3C
	NUDT17
	NUDT4P1
	NBPF12
	BCL9
	GPR89B
	NUDT4
	PPIAL4C
	HIST2H4B
	HIST2H2AA3
	HIST2H3A
	HIST2H2AC
	BOLA1
	VPS45
	CA14
	C1orf54
	CIART
	MRPS21
	PRPF3
	RPRD2
	TARS2
	ADAMTSL4
	SETDB1
	ANXA9
	PRUNE
	C1orf56
	MLLT11
	GABPB2
	SCNM1
	PIP5K1A
	PSMD4
	ZNF687
	PSMB4
	CGN
	TUFT1
	SNX27
	RIIAD1
	LCE3B
	LCE2B
	LCE4A
	LCE1F
	LCE1E
	SPRR4
	SPRR1A
	LOR
	S100A9
	S100A1
	CHTOP
	SNAPIN
	NPR1
	CREB3L4
	RPS27
	UBAP2L
	HAX1
	AQP10
	ATP8B2
	IL6R
	CHRNB2
	CKS1B
	FLAD1
	LENEP
	ZBTB7B
	EFNA1
	SLC50A1
	TRIM46
	HCN3
	FDPS
	RUSC1
	ASH1L-AS1
	MSTO1
	DAP3
	SYT11
	LAMTOR2
	LMNA
	SEMA4A
	SLC25A44
	PMF1
	TMEM79
	TTC24
	APOA1BP
	HAPLN2
	BCAN
	RRNAD1
	PRCC
	NTRK1
	PEAR1
	KIRREL
	CD1D
	CD1E
	DUSP23
	FCRL6
	SLAMF8
	ATP1A2
	ATP1A4
	CASQ1
	PEA15
	NCSTN
	NHLH1
	VANGL2
	KLHDC9
	NIT1
	UFC1
	USP21
	PPOX
	NDUFS2
	TOMM40L
	PCP4L1
	SDHC
	HSPA6
	FCRLA
	FCRLB
	DUSP12
	ATF6
	UHMK1
	UAP1
	DDR2
	HSD17B7
	NUF2
	PBX1
	MGST3
	POGK
	POU2F1
	RCSD1
	MPZL1
	DCAF6
	TIPRL
	SFT2D2
	ATP1B1
	BLZF1
	C1orf112
	GORAB
	PRRX1
	PRRC2C
	METTL13
	SUCO
	PRDX6
	KLHL20
	DARS2
	ZBTB37
	RABGAP1L
	CACYBP
	RASAL2
	RALGPS2
	FAM20B
	TOR3A
	SOAT1
	FAM163A
	TOR1AIP1
	CEP350
	QSOX1
	LHX4
	XPR1
	KIAA1614
	DHX9
	LAMC1
	LAMC2
	SMG7
	RGL1
	TSEN15
	C1orf21
	RNF2
	HMCN1
	C1orf27
	RGS2
	TROVE2
	CDC73
	CRB1
	C1orf53
	LHX9
	NEK7
	CAMSAP2
	GPR25
	C1orf106
	IGFN1
	IPO9
	SHISA4
	TIMM17A
	RNPEP
	ELF3
	PPP1R12B
	TMEM183A
	PPFIA4
	ADORA1
	BTG2
	PRELP
	ATP2B4
	ZBED6
	SNRPE
	SOX13
	CNTN2
	TMCC2
	CDK18
	MFSD4
	SRGAP2
	IKBKE
	RASSF5
	DYRK3
	MAPKAPK2
	PFKFB2
	CD55
	CD46
	MIR205HG
	CAMK1G
	G0S2
	TRAF3IP3
	DIEXF
	SYT14
	SERTAD4
	HHAT
	RCOR3
	TRAF5
	DTL
	PPP2R5A
	NENF
	ATF3
	FAM71A
	TATDN3
	FLVCR1
	VASH2
	RPS6KC1
	PROX1
	SMYD2
	CENPF
	KCTD3
	RRP15
	TGFB2
	IARS2
	MARK1
	C1orf115
	MARC2
	MARC1
	MIA3
	BROX
	DISP1
	CCDC185
	CAPN2
	FBXO28
	DEGS1
	CNIH4
	SRP9
	EPHX1
	H3F3A
	MIXL1
	C1orf95
	PSEN2
	ADCK3
	ZNF678
	WNT3A
	ARF1
	GUK1
	IBA57
	OBSCN
	HIST3H2BB
	RNF187
	RAB4A
	URB2
	GALNT2
	COG2
	ARV1
	GNPAT
	SPRTN
	NTPCR
	KCNK1
	SLC35F3
	COA6
	GGPS1
	TBCE
	GPR137B
	LGALS8
	ACTN2
	MTR
	FMN2
	EXO1
	SDCCAG8
	ZBTB18
	DESI2
	COX20
	EFCAB2
	KIF26B
	CNST
	SCCPDH
	OR2G3
	TRIM58
	OR2W3
	OR2T8
	OR2T2
	OR2T3
	ZNF672
	PGBD2
	NOC2L
	PERM1
	HES4
	RNF223
	C1orf159
	TNFRSF18
	TNFRSF4
	SDF4
	FAM132A
	UBE2J2
	ACAP3
	CPSF3L
	DVL1
	MXRA8
	AURKAIP1
	CCNL2
	MRPL20
	ANKRD65
	TMEM240
	SSU72
	C1orf233
	NADK
	GNB1
	TMEM52
	MORN1
	PEX10
	PANK4
	HES5
	LOC115110
	MMEL1
	MEGF6
	WRAP73
	TP73-AS1
	LRRC47
	CEP104
	C1orf174
	NPHP4
	RPL22
	ICMT
	GPR153
	ACOT7
	NOL9
	KLHL21
	DNAJC11
	TNFRSF9
	RERE
	GPR157
	PIK3CD-AS1
	PIK3CD-AS2
	CLSTN1
	CTNNBIP1
	LZIC
	DFFA
	CASZ1
	C1orf127
	SRM
	EXOSC10
	MTOR
	FBXO2
	MAD2L2
	MTHFR
	NPPA
	NPPB
	KIAA2013
	DHRS3
	HNRNPCL4
	CASP9
	AGMAT
	UQCRHL
	ZBTB17
	HSPB7
	FAM131C
	EPHA2
	ARHGEF19
	RSG1
	FBXO42
	NBPF1
	FAM231A
	MFAP2
	ATP13A2
	SDHB
	RCC2
	UBR4
	EMC1
	AKR7L
	AKR7A3
	AKR7A2
	CAPZB
	RNF186
	PLA2G2E
	PLA2G2D
	CAMK2N1
	MUL1
	SH2D5
	HP1BP3
	EIF4G3
	ECE1
	RAP1GAP
	USP48
	WNT4
	LACTBL1
	LUZP1
	ZNF436
	TCEA3
	ASAP3
	E2F2
	ID3
	GALE
	HMGCL
	FUCA1
	CNR2
	SRSF10
	IL22RA1
	IFNLR1
	STPG1
	SYF2
	RSRP1
	RHCE
	PAQR7
	STMN1
	PAFAH2
	SLC30A2
	TRIM63
	UBXN11
	AIM1L
	GPN2
	GPATCH3
	KDF1
	FAM46B
	SLC9A1
	FCN3
	WASF2
	AHDC1
	FGR
	IFI6
	RPA2
	EYA3
	SPCS2
	DNAJC8
	TAF12
	SRSF4
	MECR
	SDC3
	PUM1
	NKAIN1
	SNRNP40
	FABP3
	PEF1
	COL16A1
	ADGRB2
	SPOCD1
	PTP4A2
	TMEM234
	MARCKSL1
	FAM229A
	BSDC1
	ZBTB8OS
	YARS
	FNDC5
	TMEM54
	AK2
	TRIM62
	PHC2
	ZMYM6NB
	KIAA0319L
	RP4-728D4.2
	PSMB2
	C1orf216
	CLSPN
	TRAPPC3
	EVA1B
	STK40
	LSM10
	OSCP1
	MRPS15
	MEAF6
	SNIP1
	GNL2
	RSPO1
	C1orf109
	YRDC
	MTF1
	INPP5B
	SF3A3
	FHL3
	PABPC4
	HEYL
	NT5C1A
	HPCAL4
	OXCT2
	TRIT1
	MYCL
	PPT1
	COL9A2
	RIMS3
	CITED4
	SCMH1
	HIVEP3
	FOXJ3
	ZMYND12
	CLDN19
	P3H1
	SVBP
	SLC2A1
	C1orf210
	ELOVL1
	MED8
	HYI
	SLC6A9
	ERI3
	TMEM53
	TCTEX1D4
	PTCH2
	EIF2B3
	HECTD3
	ZSWIM5
	MUTYH
	PRDX1
	CCDC17
	GPBP1L1
	IPP
	PIK3R3
	POMGNT1
	LRRC41
	KNCN
	ATPAF1
	EFCAB14
	PDZK1IP1
	TRABD2B
	SPATA6
	BEND5
	DMRTA2
	FAF1
	EPS15
	NRDC
	RAB3B
	TXNDC12
	CC2D1B
	ORC1
	ZCCHC11
	COA7
	ECHDC2
	C1orf123
	MAGOH
	LRP8
	GLIS1
	NDC1
	YIPF1
	HSPB11
	LDLRAD1
	TMEM59
	SSBP3
	PARS2
	TTC22
	DHCR24
	USP24
	TACSTD2
	MYSM1
	JUN
	TM2D1
	KANK4
	DOCK7
	ITGB3BP
	JAK1
	WDR78
	SLC35D1
	SERBP1
	GNG12
	DIRAS3
	WLS
	DEPDC1
	LRRC40
	ANKRD13C
	ZRANB2
	NEGR1
	CRYZ
	SLC44A5
	PIGK
	ZZZ3
	USP33
	FUBP1
	TTLL7
	GNG5
	CTBS
	SSX2IP
	SYDE2
	C1orf52
	BCL10
	DDAH1
	ZNHIT6
	COL24A1
	ODF2L
	SEP15
	GTF2B
	CCBL2
	GBP3
	BARHL2
	ZNF644
	TGFBR3
	SETSIP
	GFI1
	EVI5
	TMED5
	BCAR3
	DNTTIP2
	ABCA4
	F3
	CNN3
	ALG14
	RPL7
	DPYD
	FRRS1
	SASS6
	LRRC39
	DBT
	EXTL2
	DPH5
	OLFM3
	COL11A1
	AMY1B
	SLC25A24
	NBPF4
	HENMT1
	WDR47
	TAF13
	C1orf194
	PSRC1
	MYBPHL
	SORT1
	PSMA5
	AMIGO1
	GNAT2
	GSTM3
	ALX3
	SLC16A4
	LAMTOR5
	KCNA10
	KCNA2
	LRIF1
	DRAM2
	WDR77
	FAM212B
	ST7L
	SLC16A1
	PHTF1
	RSBN1
	AP4B1
	SYT6
	TRIM33
	NRAS
	CSDE1
	SIKE1
	TSPAN2
	NGF
	NHLH2
	CD58
	IGSF3
	TRIM45
	GDAP2
	ZNF697
	NOTCH2
	FAM72C
	PPIAL4E
	NBPF15
	SRGAP2B
	NBPF20
	PDZK1
	RNF115
	PIAS3
	ITGA10
	LIX1L
	ANKRD34A
	TXNIP
	LOC105371242
	PRKAB2
	ACP6
	NBPF11
	PPIAL4G
	NBPF9
	HIST2H2BF
	HIST2H3D
	HIST2H4A
	HIST2H2AB
	SV2A
	SF3B4
	MTMR11
	OTUD7B
	ANP32E
	APH1A
	ENSA
	GOLPH3L
	CTSK
	ARNT
	CERS2
	FAM63A
	SEMA6C
	LYSMD1
	PI4KB
	RFX5
	SELENBP1
	POGZ
	TDRKH
	CELF3
	MRPL9
	C2CD4D
	THEM5
	THEM4
	S100A10
	S100A11
	CRNN
	LCE3A
	LCE1C
	SPRR2E
	SPRR2G
	S100A6
	S100A4
	S100A3
	S100A16
	S100A14
	S100A13
	ILF2
	GATAD2B
	DENND4B
	CRTC2
	SLC39A1
	JTB
	RAB13
	TPM3
	C1orf43
	UBE2Q1
	ADAR
	PMVK
	PBXIP1
	DPM3
	THBS3
	FAM189B
	SCAMP3
	CLK2
	PKLR
	RUSC1-AS1
	ASH1L
	GON4L
	RIT1
	KIAA0907
	SSR2
	UBQLN4
	MEX3A
	PAQR6
	SMG5
	CCT3
	MEF2D
	IQGAP3
	GPATCH4
	NES
	CRABP2
	ISG20L2
	MRPL24
	HDGF
	SH2D2A
	ARHGEF11
	ETV3L
	ETV3
	FCRL1
	OR6N1
	AIM2
	TAGLN2
	IGSF9
	PIGM
	IGSF8
	COPA
	USF1
	PVRL4
	PFDN2
	DEDD
	B4GALT3
	MPZ
	CFAP126
	C1orf111
	RGS5
	LMX1A
	ALDH9A1
	TMCO1
	FAM78B
	RP11-9L18.3
	TADA1
	CD247
	MPC2
	GCSH
	GPR161
	NME7
	CCDC181
	SLC19A2
	METTL18
	SCYL3
	KIFAP3
	VAMP4
	ANKRD45
	CENPL
	RC3H1
	MRPS14
	RFWD2
	ASTN1
	ABL2
	TOR1AIP2
	STX6
	ZNF648
	GLUL
	RGS16
	NMNAT2
	ARPC5
	COLGALT2
	EDEM3
	FAM129A
	TRMT1L
	IVNS1ABP
	TPR
	UCHL5
	GLRX2
	B3GALT2
	KCNT2
	ASPM
	ZBTB41
	DENND1B
	ZNF281
	KIF14
	DDX59
	KIF21B
	ASCL5
	TMEM9
	TNNI1
	PHLDA3
	CSRP1
	ARL8A
	UBE2T
	SYT2
	KDM5B
	RABIF
	KLHL12
	ADIPOR1
	CYB5R1
	MYOG
	MYBPH
	FMOD
	ETNK2
	PPP1R15B
	PIK3C2B
	TMEM81
	RBBP5
	DSTYK
	NUAK2
	KLHDC8A
	ELK4
	SLC45A3
	NUCKS1
	RAB29
	SLC41A1
	PM20D1
	EIF2D
	FCAMR
	C1orf116
	YOD1
	PLXNA2
	C1orf74
	IRF6
	KCNH1
	SLC30A1
	NEK2
	LPGAT1
	INTS7
	TMEM206
	BATF3
	NSL1
	ANGEL2
	PTPN14
	ESRRG
	GPATCH2
	EPRS
	BPNT1
	RAB3GAP2
	DUSP10
	TAF1A
	TLR5
	SUSD4
	TP53BP2
	NVL
	WDR26
	LBR
	ENAH
	TMEM63A
	LEFTY2
	SDE2
	ACBD3
	LIN9
	PARP1
	ITPKB
	CDC42BPA
	JMJD4
	C1orf35
	MRPL55
	TRIM11
	TRIM17
	HIST3H3
	HIST3H2A
	BTNL10
	CCSAP
	ACTA1
	NUP133
	ABCB10
	TAF5L
	PGBD5
	C1orf198
	TTC13
	FAM89A
	C1orf131
	EXOC8
	EGLN1
	TSNAX
	SIPA1L2
	PCNXL2
	TARBP1
	IRF2BP2
	TOMM20
	B3GALNT2
	GNG4
	LYST
	NID1
	LGALS8-AS1
	HEATR1
	MT1HL1
	GREM2
	RGS7
	FH
	OPN3
	CHML
	MAP1LC3C
	CEP170
	AKT3
	ADSS
	SMYD3
	TFB2M
	AHCTF1
	ZNF670
	C1orf229
	ZNF124
	ZNF496
	SH3BP5L
	ZNF692
	ATAD3B
	ATAD3A
	MMP23B
	PLCH2
	TNFRSF14
	CLCN6
	PRAMEF25
	FHAD1
	CELA2A
	CLCNKA
	SZRD1
	MINOS1
	NBL1
	MINOS1-NBL1
	SRRM1
	SEPN1
	MTFR1L
	TSSK3
	ZBTB8B
	ZBTB8A
	SH3D21
	PPCS
	CCDC30
	C1orf50
	CYP4B1
	FPGT
	TNNI3K
	FPGT-TNNI3K
	ACADM
	DNAJB4
	HS2ST1
	LRRC8C
	LRRC8D
	RNPC3
	AMY2B
	GNAI3
	AMPD2
	GSTM4
	GSTM2
	GSTM1
	KCNC4
	OLFML3
	ATP1A1
	FAM231D
	POLR3GL
	CHD1L
	NBPF19
	PLEKHO1
	LCE1B
	INTS3
	SLC27A3
	ADAM15
	DCST1
	EFNA4
	EFNA3
	MTX1
	CADM3
	ACKR1
	NOS1AP
	C1orf226
	UCK2
	C1orf220
	IER5
	NAV1
	MDM4
	LYPLAL1
	CNIH3
	SNAP47
	RHOU
	DISC1
	TSNAX-DISC1
	CHRM3
	CDK11B
	SLC35E2B
	CDK11A
	SLC35E2
	FAAP20
	TTC34
	TNFRSF25
	PLEKHG5
	ERRFI1
	HNRNPCL1
	PRAMEF6
	PRAMEF27
	TAS1R2
	ALDH4A1
	IFFO2
	DDOST
	HNRNPR
	SMIM12
	SFPQ
	RRAGC
	MYCBP
	EBNA1BP2
	MKNK1
	MOB3C
	STIL
	CDCP2
	CYB5RL
	PLPP3
	OMA1
	CLCC1
	RHOC
	BCAS2
	WARS2
	SEC22B
	PEX11B
	RBM8A
	NBPF10
	NOTCH2NL
	NBPF14
	HIST2H2AA4
	HIST2H2BE
	MCL1
	ADAMTSL4-AS1
	CDC42SE1
	VPS72
	RORC
	PYGO2
	SHC1
	KRTCAP2
	MUC1
	GBA
	YY1AP1
	ARHGEF2
	GLMP
	C1orf204
	DCAF8
	PEX19
	F11R
	TSTD1
	ILDR2
	CREG1
	PIGC
	TNR
	ACBD6
	TNNT2
	LAD1
	PLEKHA6
	LEMD1
	AIDA
	LEFTY1
	PYCR2
	AGT
	RBM34
	ARID4B
	HNRNPU
	ACP1
	SNTG2
	TPO
	TRAPPC12
	RPS7
	COLEC11
	SOX11
	RNF144A
	ID2
	ASAP2
	CPSF3
	IAH1
	TAF1B
	KLF11
	RRM2
	C2orf48
	HPCAL1
	KCNF1
	C2orf50
	PQLC3
	GREB1
	TRIB2
	FAM84A
	DDX1
	MYCN
	VSNL1
	GEN1
	MSGN1
	RHOB
	UBXN2A
	NCOA1
	CENPO
	RAB10
	GAREM2
	HADHB
	EPT1
	DRC1
	KCNK3
	DPYSL5
	MAPRE3
	TMEM214
	AGBL5
	EMILIN1
	KHK
	ATRAID
	CAD
	TRIM54
	SNX17
	NRBP1
	SLC4A1AP
	FOSL2
	PLB1
	WDR43
	YPEL5
	LCLAT1
	EHD3
	SPAST
	SLC30A6
	YIPF4
	BIRC6
	TTC27
	LTBP1
	CRIM1
	GPATCH11
	NDUFAF7
	RMDN2
	GALM
	GEMIN6
	PKDCC
	EML4
	MTA3
	DYNC2LI1
	PPM1B
	CAMKMT
	PRKCE
	EPAS1
	RHOQ
	CRIPT
	SOCS5
	TTC7A
	EPCAM
	FOXN2
	PPP1R21
	CHAC2
	ERLEC1
	SPTBN1
	RPS27A
	CFAP36
	VRK2
	PAPOLG
	PEX13
	AHSA2
	USP34
	COMMD1
	B3GNT2
	EHBP1
	OTX1
	MDH1
	UGP2
	LGALSL
	AFTPH
	CEP68
	ACTR2
	ETAA1
	PNO1
	ANTXR1
	GMCL1
	PCBP1
	PCYOX1
	VAX2
	MPHOSPH10
	ZNF638
	SPR
	EMX1
	NOTO
	SMYD5
	CCT7
	ALMS1
	STAMBP
	ACTG2
	DGUOK
	MTHFD2
	WDR54
	TTC31
	TLX2
	HTRA2
	DOK1
	SEMA4F
	HK2
	POLE4
	MRPL19
	DNAH6
	TMSB10
	KCMF1
	TCF7L1
	TGOLN2
	ELMOD3
	SH2D6
	MAT2A
	VAMP8
	VAMP5
	RNF181
	USP39
	ATOH8
	PTCD3
	MRPL35
	KDM3A
	RMND5A
	THNSL2
	RPIA
	TEKT4
	MAL
	PROM2
	KCNIP3
	FAHD2A
	STARD7-AS1
	CIAO1
	ITPRIPL1
	NCAPH
	ARID5A
	FER1L5
	CNNM3
	ANKRD36
	COX5B
	ZAP70
	CNGA3
	INPP4A
	UNC50
	EIF5B
	PDCL3
	NPAS2
	RPL31
	CNOT11
	MAP4K4
	TMEM182
	MRPS9
	C2orf49
	NCK2
	RGPD4
	SLC5A7
	SULT1C2
	SULT1C4
	GCC2
	LIMS1
	RANBP2
	SOWAHC
	RGPD6
	BCL2L11
	MERTK
	TMEM87B
	FBLN7
	ZC3H6
	TTL
	POLR1B
	CHCHD5
	SLC20A1
	IL1F10
	CBWD2
	FOXD4L1
	RABL2A
	ACTR3
	DPP10
	DDX18
	INSIG2
	MARCO
	STEAP3
	DBI
	TMEM37
	CFAP221
	PTPN4
	EPB41L5
	RALB
	INHBB
	GLI2
	TSN
	GYPC
	PROC
	GPR17
	SFT2D3
	UGGT1
	RAB6C
	MZT2B
	IMP4
	PTPN18
	CFC1B
	TISP43
	CCDC74A
	C2orf27A
	GPR39
	LOC101928161
	MGAT5
	ACMSD
	CCNT2
	RAB3GAP1
	R3HDM1
	UBXN4
	THSD7B
	SPOPL
	ACVR2A
	MBD5
	EPC2
	KIF5C
	LYPD6B
	LYPD6
	FMNL2
	ARL6IP6
	GALNT13
	PKP4
	TANC1
	MARCH7
	TANK
	PSMD14
	GCA
	CSRNP3
	CERS6
	PPIG
	SSB
	UBR3
	SP5
	GAD1
	GORASP2
	DCAF17
	CYBRD1
	DYNC1I2
	HAT1
	METAP1D
	ITGA6
	PDK1
	ZAK
	CDCA7
	SP9
	SCRN3
	AC010894.3
	H3F3AP4
	HOXD12
	HOXD9
	HOXD1
	MTX2
	HNRNPA3
	AGPS
	RBM45
	PLEKHA3
	UBE2E3
	ITGA4
	SSFA2
	FSIP2
	ZC3H15
	ITGAV
	FAM171B
	GULP1
	COL3A1
	WDR75
	ASNSD1
	ANKAR
	PMS1
	INPP1
	MFSD6
	NAB1
	GLS
	MYO1B
	SLC39A10
	CCDC150
	SF3B1
	COQ10B
	MARS2
	SPATS2L
	NIF3L1
	NDUFB3
	CFLAR
	STRADB
	FZD7
	NOP58
	BMPR2
	FAM117B
	CARF
	CYP20A1
	ABI2
	PARD3B
	NRP2
	EEF1B2
	ZDBF2
	ADAM23
	FASTKD2
	CREB1
	CCNYL1
	PIKFYVE
	MAP2
	UNC80
	RPE
	CPS1
	SPAG16
	ATIC
	TMEM169
	XRCC5
	SMARCAL1
	IGFBP2
	ARPC2
	GPBAR1
	PNKD
	SLC11A1
	CTDSP1
	VIL1
	RQCD1
	PLCD4
	BCS1L
	STK36
	TTLL4
	CYP27A1
	WNT6
	WNT10A
	CDK5R2
	FAM134A
	ZFAND2B
	ANKZF1
	STK16
	TUBA4B
	DNAJB2
	DES
	GMPPA
	ASIC4
	TMEM198
	INHA
	STK11IP
	SLC4A3
	CCDC140
	ACSL3
	MRPL44
	RHBDD1
	MFF
	AGFG1
	FBXO36
	CAB39
	ITM2C
	C2orf72
	PSMD1
	ARMC9
	B3GNT7
	C2orf57
	PTMA
	COPS7B
	DIS3L2
	ALPP
	ALPPL2
	ALPI
	PRSS56
	CHRND
	CHRNG
	EIF4E2
	EFHD1
	NEU2
	INPP5D
	ATG16L1
	DGKD
	TRPM8
	SH3BP4
	AGAP1
	ACKR3
	COPS8
	MLPH
	PRLH
	RAMP1
	ESPNL
	FAM132B
	TRAF3IP1
	ASB1
	TWIST2
	NDUFA10
	GPC1
	DUSP28
	RNPEPL1
	AQP12A
	AGXT
	SNED1
	PPP1R7
	ANO7
	SEPT2
	FARP2
	BOK
	ATG4B
	ING5
	D2HGDH
	GAL3ST2
	NEU4
	RTP5
	SH3YL1
	TMEM18
	PXDN
	MYT1L
	TSSC1
	ADI1
	ITGB1BP1
	ADAM17
	YWHAQ
	CYS1
	ODC1
	NOL10
	PDIA6
	FLJ33534
	ROCK2
	E2F6
	NBAS
	FAM49A
	OSR1
	TTC32
	WDR35
	LAPTM4A
	SDC1
	PUM2
	LDAH
	ATAD2B
	C2orf44
	SF3B6
	TP53I3
	PFN4
	ITSN2
	PTRHD1
	ADCY3
	DNAJC27
	POMC
	DTNB
	KIF3C
	HADHA
	ADGRF3
	OTOF
	OST4
	CGREF1
	PREB
	SLC5A6
	SLC30A3
	UCN
	MPV17
	GTF3C2
	EIF2B4
	ZNF513
	PPM1G
	IFT172
	FNDC4
	ZNF512
	CCDC121
	SUPT7L
	RBKS
	TRMT61B
	C2orf71
	ALK
	GALNT14
	FAM98A
	FEZ2
	STRN
	HEATR5B
	EIF2AK2
	CEBPZ
	PRKD3
	ATL2
	HNRNPLL
	SRSF7
	DHX57
	SOS1
	MAP4K3
	THUMPD2
	SLC8A1
	OXER1
	HAAO
	ZFP36L2
	THADA
	LRPPRC
	PREPL
	SIX2
	SRBD1
	PIGF
	MCFD2
	FBXO11
	PSME4
	CLHC1
	MTIF2
	CCDC88A
	PPP4R3B
	PNPT1
	EFEMP1
	FANCL
	BCL11A
	PUS10
	LOC339803
	XPO1
	FAM161A
	CCT4
	TMEM17
	VPS54
	PELI1
	RAB1A
[truncated: 12,298 more rows]

## Sheet: b_GOs_344genes_intersection
GOID	Pvalue	OddsRatio	ExpCount	Count	Size	Term	GO_type	genes_x000D_
GO:0048858	2.34147e-11	4.17561	9.92489	36	639	cell projection morphogenesis	GO_BP	ANOS1,ATL1,B4GALT6,CAMK2B,CXCR4,DCLK1,EDN3,EFNA2,EGR2,EMB,FEZ1,GAS7,GBX2,GDF7,HECW2,ISL2,LPAR3,NFASC,NRN1,NRXN1,NRXN3,NTRK2,PACSIN1,PAX6,PLXNC1,PREX2,ROBO1,SARM1,SEMA6B,SEMA6D,SH3GL2,SLIT1,SYT1,TIAM1,TIAM2,UST_x000D_
GO:0032989	4.02177e-11	3.84166	11.6955	39	753	cellular component morphogenesis	GO_BP	ANK2,ANOS1,ATL1,B4GALT6,CAMK2B,CXCR4,DCLK1,EDN3,EFNA2,EGR2,EMB,FEZ1,GAS7,GBX2,GDF7,HECW2,IHH,ISL2,LPAR3,NFASC,NRN1,NRXN1,NRXN3,NTRK2,PACSIN1,PAX6,PLXNC1,PREX2,ROBO1,SARM1,SEMA6B,SEMA6D,SH3GL2,SLIT1,SYT1,TIAM1,TIAM2,TNNT3,UST_x000D_
GO:0048812	1.24922e-09	4.49031	6.8061	27	448	neuron projection morphogenesis	GO_BP	ANOS1,ATL1,B4GALT6,CAMK2B,CXCR4,DCLK1,EDN3,EFNA2,EGR2,EMB,FEZ1,GAS7,GBX2,GDF7,HECW2,ISL2,LPAR3,NFASC,NRN1,NRXN1,NRXN3,NTRK2,PACSIN1,PAX6,PLXNC1,PREX2,ROBO1,SARM1,SEMA6B,SEMA6D,SH3GL2,SLIT1,SYT1,TIAM1,TIAM2,UST_x000D_
GO:0048667	3.20547e-09	3.92214	8.62021	30	555	cell morphogenesis involved in neuron differentiation	GO_BP	ANOS1,ATL1,B4GALT6,CAMK2B,DCLK1,EDN3,EFNA2,EGR2,EMB,FEZ1,GBX2,GDF7,HECW2,ISL2,LPAR3,NFASC,NRXN1,NRXN3,NTRK2,PAX6,PLXNC1,PREX2,ROBO1,SARM1,SEMA6B,SEMA6D,SLIT1,TIAM1,TIAM2,UST_x000D_
GO:0022008	6.14951e-09	3.00082	16.4194	43	1103	neurogenesis	GO_BP	ANOS1,ATL1,AZU1,B4GALT6,BMP6,BRINP1,BRINP2,CAMK2B,CDON,CXCR4,DCLK1,DCLK2,DLL1,EDN3,EFNA2,EGR2,EMB,EYA1,FEZ1,GAS7,GBX2,GDF7,GJC2,GPR173,HECW2,IHH,ISL2,LGI4,LPAR3,MDGA1,MEIS1,NAV3,NFASC,NRN1,NRXN1,NRXN3,NTM,NTRK2,PACSIN1,PAX6,PLXNC1,PRDM12,PREX2,RND1,ROBO1,SARM1,SEMA6B,SEMA6D,SERPINI1,SFRP1,SH3GL2,SLIT1,SNAP25,SOX2,SYT1,TIAM1,TIAM2,TOX,UST,WNT1,WNT8A,WNT9A,ZNF536_x000D_
GO:0061564	3.49792e-08	3.89575	7.43979	26	479	axon development	GO_BP	ANOS1,ATL1,B4GALT6,DCLK1,EDN3,EFNA2,EGR2,EMB,FEZ1,GBX2,GDF7,ISL2,LPAR3,NFASC,NRXN1,NRXN3,NTRK2,PAX6,PLXNC1,ROBO1,SEMA6B,SEMA6D,SLIT1,TIAM1,TIAM2,UST_x000D_
GO:0030182	4.72979e-08	2.88543	15.6944	40	1064	neuron differentiation	GO_BP	ANOS1,ATL1,B4GALT6,BMP6,BRINP1,BRINP2,CAMK2B,CDON,CXCR4,DCLK1,DCLK2,DLL1,EDN3,EFNA2,EGR2,EMB,EYA1,FEZ1,GAS7,GBX2,GDF7,HECW2,IHH,ISL2,LGI4,LPAR3,MDGA1,MEIS1,NFASC,NRN1,NRXN1,NRXN3,NTM,NTRK2,PACSIN1,PAX6,PLXNC1,PRDM12,PREX2,RND1,ROBO1,SARM1,SEMA6B,SEMA6D,SERPINI1,SFRP1,SH3GL2,SLIT1,SNAP25,SOX2,SYT1,TIAM1,TIAM2,TOX,UST,WNT1,WNT8A,WNT9A,ZNF536_x000D_
GO:0098962	1.42947e-07	35.2772	0.264043	6	17	regulation of postsynaptic neurotransmitter receptor activity	GO_BP	BEGAIN,CACNG4,CNIH2,DLGAP3,SHISA6,SHISA7_x000D_
GO:0007411	2.04533e-07	5.44972	3.27404	16	212	axon guidance	GO_BP	ANOS1,EDN3,EFNA2,EGR2,EMB,FEZ1,GBX2,GDF7,ISL2,NFASC,NRXN1,NRXN3,PAX6,PLXNC1,ROBO1,SEMA6B,SEMA6D,SLIT1_x000D_
GO:0007275	6.81908e-07	2.03842	45.3058	77	3113	multicellular organism development	GO_BP	ADAMTS18,ADAMTS3,AMER1,ANK2,ANOS1,APBA1,ATL1,ATP6V1B1,AZU1,B4GALT6,BCAS3,BMP6,BRINP1,BRINP2,BVES,CAMK2B,CCNF,CD83,CDH18,CDH20,CDON,CFC1,CRABP1,CXCR4,DCLK1,DCLK2,DLL1,EAF2,EDN3,EFNA2,EGR2,EMB,ESM1,EYA1,FEZ1,FOXD3,FOXS1,GAS7,GATA4,GBX2,GDF7,GJB1,GJC2,GPR173,HCN4,HECW2,IHH,ISL2,KCNK2,LAG3,LGI4,LINC01587,LPAR3,LRRN1,LSAMP,MDGA1,MEIS1,MEOX2,MMP16,MSC,MYH7,MYT1,NAV3,NFASC,NRARP,NRN1,NRXN1,NRXN3,NTM,NTR…
GO:0060322	4.82407e-05	2.45656	12.3323	28	794	head development	GO_BP	CXCR4,DCLK1,DCLK2,DLL1,EFNA2,EGR2,FEZ1,GBX2,GDF7,GJC2,IHH,MDGA1,MEIS1,NFASC,NTRK2,PADI2,PAX6,RGS4,ROBO1,SEMA6B,SEMA6D,SFRP1,SLC6A17,SLIT1,SOX2,SYT1,TOX,WNT1_x000D_
GO:0032502	6.16365e-05	1.64877	80.302	110	5470	developmental process	GO_BP	ADAMTS18,ADAMTS3,AMER1,ANK2,ANOS1,APBA1,ATL1,ATP6V1B1,AZU1,B4GALT6,BCAS3,BMP6,BRINP1,BRINP2,BVES,CAMK2B,CCNA1,CCNF,CD83,CDH18,CDH20,CDON,CFC1,COL9A1,CRABP1,CXCR4,DCLK1,DCLK2,DLL1,EAF2,EDN3,EFNA2,EGFL6,EGR2,EMB,EPPK1,ESM1,EYA1,FEZ1,FGD2,FGF16,FOXD3,FOXS1,GAS7,GATA4,GBX2,GDF7,GJB1,GJC2,GPCPD1,GPR173,HCN4,HECW2,IHH,ISL2,KCNK2,KRT13,KRT20,KRT38,LAG3,LGI4,LINC01587,LPAR3,LRRN1,LSAMP,MDGA1,MEIS1,MEOX2,…
GO:0098916	0.000113687	2.45484	10.95	25	705	anterograde trans-synaptic signaling	GO_BP	APBA1,BEGAIN,CACNA1A,CACNG4,CAMK2B,CNIH2,DLGAP3,EGR2,GRIK4,JPH3,KCNMB4,KCNQ3,LPAR3,NRXN1,NTRK2,NTSR1,PCDHB3,PDYN,RGS4,SHISA6,SHISA7,SLC18A2,SLC1A4,SNAP25,SYT1_x000D_
GO:0044057	0.00015424	3.23322	4.97111	15	327	regulation of system process	GO_BP	ANK2,ARHGAP42,ATP1A3,BEGAIN,BMP6,BVES,CACNG4,CAMK2B,CNIH2,DLGAP3,EDN3,EGR2,GATA4,HCN4,KCNMB4,MYH7,NRXN1,NTSR1,PDE4B,PDE9A,RGS4,SCN3B,SHISA6,SHISA7,TNNT3_x000D_
GO:0021510	0.000155137	5.70098	1.53766	8	99	spinal cord development	GO_BP	DLL1,GDF7,ISL2,MDGA1,PAX6,PLXDC1,SLIT1,WNT1_x000D_
GO:0050767	0.000178014	3.05196	5.60702	16	361	regulation of neurogenesis	GO_BP	BRINP1,CAMK2B,CXCR4,DLL1,EGR2,GJC2,LPAR3,NTRK2,PAX6,PLXNC1,ROBO1,SEMA6B,SEMA6D,SLIT1,TIAM1,TIAM2_x000D_
GO:0048468	0.000349186	1.8501	25.9307	44	1725	cell development	GO_BP	ANK2,ANOS1,ATL1,B4GALT6,BMP6,BRINP1,BVES,CAMK2B,CXCR4,DCLK1,DCLK2,DLL1,EDN3,EFNA2,EGR2,EMB,FEZ1,GAS7,GATA4,GBX2,GDF7,GJC2,HECW2,IHH,ISL2,LGI4,LPAR3,MEIS1,NFASC,NRN1,NRXN1,NRXN3,NTM,NTRK2,PACSIN1,PAX6,PLXNC1,PRDM12,PREX2,PYGO1,RGS4,RND1,ROBO1,ROPN1L,RSPH1,SARM1,SEMA6B,SEMA6D,SERPINI1,SFRP1,SH3GL2,SLIT1,SNAP25,SYT1,TIAM1,TIAM2,TNNT3,TOX,UST_x000D_
GO:0016048	0.000474038	12.8389	0.372766	4	24	detection of temperature stimulus	GO_BP	CXCR4,NTSR1,PRDM12,TRPM3_x000D_
GO:0099536	0.000485409	2.25301	11.3632	24	734	synaptic signaling	GO_BP	APBA1,BEGAIN,CACNA1A,CACNG4,CAMK2B,CNIH2,DLGAP3,EGR2,GRIK4,JPH3,KCNMB4,KCNQ3,LPAR3,NRXN1,NTRK2,NTSR1,PCDHB3,PDYN,RGS4,SHISA6,SHISA7,SLC18A2,SLC1A4,SNAP25,SYT1_x000D_
GO:0120036	0.000503692	2.17519	12.8061	26	859	plasma membrane bounded cell projection organization	GO_BP	ABLIM2,ANOS1,ATL1,ATP1A3,B4GALT6,BCAS3,CAMK2B,CXCR4,DCLK1,EDN3,EFNA2,EGR2,EMB,FEZ1,FGD2,GAS7,GBX2,GDF7,HECW2,ISL2,LPAR3,NFASC,NRN1,NRXN1,NRXN3,NTRK2,PACSIN1,PAX6,PLXNC1,PRDM12,PREX2,ROBO1,RSPH1,SARM1,SEMA6B,SEMA6D,SERPINI1,SFRP1,SH3GL2,SLIT1,SNAP25,SYT1,TIAM1,TIAM2,TOX,UST,WNT1_x000D_
GO:2000311	0.000557481	12.2269	0.388298	4	25	regulation of AMPA receptor activity	GO_BP	CACNG4,CNIH2,SHISA6,SHISA7_x000D_
GO:0086070	0.000557908	24.0052	0.170851	3	11	SA node cell to atrial cardiac muscle cell communication	GO_BP	ANK2,HCN4,SCN3B_x000D_
GO:0050951	0.000650848	11.6705	0.40383	4	26	sensory perception of temperature stimulus	GO_BP	CXCR4,NTSR1,PRDM12,TRPM3_x000D_
GO:0021527	0.000735351	21.3368	0.186383	3	12	spinal cord association neuron differentiation	GO_BP	GDF7,MDGA1,WNT1_x000D_
GO:0120035	0.000758257	2.30886	9.66085	21	622	regulation of plasma membrane bounded cell projection organization	GO_BP	BCAS3,CAMK2B,FEZ1,HECW2,LPAR3,NTRK2,PACSIN1,PLXNC1,ROBO1,SARM1,SEMA6B,SEMA6D,SERPINI1,SFRP1,SLIT1,SNAP25,TIAM1,TIAM2,TOX,UST,WNT1_x000D_
GO:0030001	0.000816404	2.29569	9.72131	21	635	metal ion transport	GO_BP	ANK2,ATP1A3,ATP6V1B1,CACHD1,CACNA1A,CACNG4,CALHM1,CAMK2B,CXCR4,EDN3,GCK,GJC2,HCN4,HECW2,JPH3,KCNK2,KCNMB4,KCNN3,KCNQ3,MCHR1,NTSR1,PDE4B,RGS4,SCN3B,SLC10A7,SLC6A17,SLC6A18,SNAP25,TRPM3_x000D_
GO:0045665	0.000882505	5.86205	1.1183	6	72	negative regulation of neuron differentiation	GO_BP	DLL1,ISL2,MEIS1,PAX6,SOX2,ZNF536_x000D_
GO:2000026	0.000934737	1.83827	21.6049	37	1391	regulation of multicellular organismal development	GO_BP	BMP6,BRINP1,CAMK2B,CD83,CXCR4,DLL1,EGR2,GATA4,GBX2,GJC2,IHH,KCNK2,LAG3,LGI4,LPAR3,LRRN1,MEIS1,NRARP,NRXN1,NTRK2,PAX6,PHOSPHO1,PLXNC1,RASGRP1,RGS4,RHOJ,ROBO1,SEMA6B,SEMA6D,SFRP1,SLIT1,SYNDIG1,TIAM1,TIAM2,TOX,WNT1,WNT9A_x000D_
GO:0007389	0.000974252	2.5035	7.19128	17	463	pattern specification process	GO_BP	CFC1,DLL1,EGR2,EYA1,GATA4,GBX2,IHH,MEIS1,MEOX2,NRARP,PAX6,PCSK5,ROBO1,SFRP1,TDGF1,WNT1,WNT8A_x000D_
GO:0043269	0.000976763	2.21389	10.5462	22	679	regulation of ion transport	GO_BP	ANK2,CACNA1A,CACNG4,CALHM1,CAMK2B,CLIC6,CNIH2,CXCR4,EDN3,GCK,GJC2,HECW2,JPH3,KCNQ3,MCHR1,NTSR1,PDE4B,RGS4,SCN3B,SHISA6,SHISA7,SYT1_x000D_
GO:0045595	0.00120134	1.77021	24.2764	40	1563	regulation of cell differentiation	GO_BP	BMP6,BRINP1,BRINP2,CAMK2B,CD83,CDON,CXCR4,DLL1,EDN3,EGR2,EYA1,FEZ1,GATA4,GDF7,GJC2,IHH,ISL2,LAG3,LPAR3,MEIS1,NRARP,NTRK2,PAX6,PLXNC1,RASGRP1,RGS4,ROBO1,SEMA6B,SEMA6D,SFRP1,SLIT1,SOX2,TCF23,TFAP2B,TIAM1,TIAM2,TOX,WNT1,WNT9A,ZNF536_x000D_
GO:0050772	0.00125555	5.44775	1.19596	6	77	positive regulation of axonogenesis	GO_BP	LPAR3,NTRK2,PLXNC1,ROBO1,TIAM1,TIAM2_x000D_
GO:0007155	0.00129277	2.43867	7.39105	17	498	cell adhesion	GO_BP	ADAMTS18,ANOS1,APBA1,AZU1,BCAS3,BMP6,BVES,CD83,CDH18,CDH20,CDON,CLEC4M,COL14A1,CXCR4,DLL1,EGFL6,EMB,FEZ1,FUT3,HEPACAM,IHH,LAG3,LRRN2,LSAMP,MDGA1,NFASC,NRARP,NRXN1,NRXN3,NTM,PCDH1,PCDHB3,PCDHB8,PDZD2,PLXNC1,RASGRP1,RND1,ROBO1,SERPINI1,SFRP1,SIGLEC7,SOX2,SUSD5,TIAM1,WNT1_x000D_
GO:0007422	0.00134276	5.37179	1.21149	6	78	peripheral nervous system development	GO_BP	EGR2,ISL2,LGI4,NFASC,NTRK2,SERPINI1_x000D_
GO:0051962	0.00141398	3.33272	3.18173	10	207	positive regulation of nervous system development	GO_BP	CAMK2B,CXCR4,EGR2,GJC2,LPAR3,LRRN1,NRXN1,NTRK2,PAX6,PLXNC1,ROBO1,SYNDIG1,TIAM1,TIAM2_x000D_
GO:0009952	0.00150887	3.30195	3.20953	10	208	anterior/posterior pattern specification	GO_BP	CFC1,DLL1,GATA4,GBX2,MEOX2,NRARP,PAX6,PCSK5,SFRP1,TDGF1,WNT1,WNT8A_x000D_
GO:0098660	0.0016305	2.01716	13.14	25	846	inorganic ion transmembrane transport	GO_BP	ANK2,ATP1A3,ATP6V1B1,ATP6V1G3,CACHD1,CACNA1A,CACNG4,CALHM1,EDN3,GJC2,HCN4,HECW2,JPH3,KCNK2,KCNMB4,KCNN3,KCNQ3,NTSR1,PDE4B,RGS4,SCN3B,SLC6A17,SLC6A18,SNAP25,TRPM3_x000D_
GO:0034762	0.00164833	2.2555	8.89979	19	573	regulation of transmembrane transport	GO_BP	ANK2,CACNA1A,CACNG4,CALHM1,CLIC6,CNIH2,EDN3,GJC2,HECW2,ITLN1,JPH3,KCNQ3,NTSR1,OAZ3,PDE4B,RGS4,SCN3B,SHISA6,SHISA7_x000D_
GO:0008016	0.00176089	3.22977	3.27723	10	211	regulation of heart contraction	GO_BP	ANK2,ATP1A3,BVES,EDN3,GATA4,HCN4,MYH7,PDE4B,RGS4,SCN3B_x000D_
GO:0050965	0.0017876	14.7684	0.248511	3	16	detection of temperature stimulus involved in sensory perception of pain	GO_BP	CXCR4,NTSR1,PRDM12_x000D_
GO:0006935	0.00180374	2.60456	5.67312	14	372	chemotaxis	GO_BP	ANOS1,AZU1,CXCR4,EDN3,EFNA2,EGR2,EMB,FEZ1,FGF16,GBX2,GDF7,ISL2,NFASC,NRXN1,NRXN3,PADI2,PAX6,PDE4B,PLXNC1,ROBO1,SEMA6B,SEMA6D,SLIT1_x000D_
GO:0086004	0.00183156	8.55463	0.528085	4	34	regulation of cardiac muscle cell contraction	GO_BP	ANK2,GATA4,HCN4,PDE4B_x000D_
GO:0061053	0.00196701	4.95697	1.30468	6	84	somite development	GO_BP	DLL1,IHH,MEOX2,NRARP,SFRP1,WNT1_x000D_
GO:0071805	0.00231236	3.10479	3.40149	10	219	potassium ion transmembrane transport	GO_BP	ANK2,ATP1A3,EDN3,HCN4,KCNK2,KCNMB4,KCNN3,KCNQ3,RGS4,SNAP25_x000D_
GO:0001757	0.00233094	42.5402	0.0776596	2	5	somite specification	GO_BP	DLL1,MEOX2_x000D_
GO:0086046	0.00233094	42.5402	0.0776596	2	5	membrane depolarization during SA node cell action potential	GO_BP	ANK2,HCN4_x000D_
GO:1904717	0.00233094	42.5402	0.0776596	2	5	regulation of AMPA glutamate receptor clustering	GO_BP	SHISA6,SHISA7_x000D_
GO:0003015	0.00236158	2.90603	3.9917	11	257	heart process	GO_BP	ANK2,ATP1A3,BVES,CXCR4,EDN3,GATA4,HCN4,MYH7,PDE4B,RGS4,SCN3B_x000D_
GO:0008015	0.00238544	2.43245	6.49514	15	425	blood circulation	GO_BP	ADRB3,ANK2,ARHGAP42,ATP1A3,AZU1,BMP6,BVES,CXCR4,DLL1,EDN3,GATA4,HCN4,KCNMB4,MEOX2,MYH7,NTSR1,PCSK5,PDE4B,RGS4,SCN3B,SH3GL2_x000D_
GO:0071625	0.00298851	11.9974	0.295106	3	19	vocalization behavior	GO_BP	BRINP1,NRXN1,NRXN3_x000D_
GO:0021953	0.00302031	3.50617	2.415	8	157	central nervous system neuron differentiation	GO_BP	B4GALT6,DCLK1,DCLK2,GBX2,GDF7,ISL2,MDGA1,NTRK2,PAX6,TOX,WNT1_x000D_
GO:0090596	0.00307595	2.80208	4.13149	11	266	sensory organ morphogenesis	GO_BP	ATP6V1B1,DLL1,EYA1,GBX2,IHH,MEIS1,NTRK2,PAX6,TFAP2B,WNT1,WNT9A_x000D_
GO:0014034	0.00346059	31.9034	0.0931915	2	6	neural crest cell fate commitment	GO_BP	SFRP1,WNT8A_x000D_
GO:0050917	0.00346059	31.9034	0.0931915	2	6	sensory perception of umami taste	GO_BP	CALHM1,TAS1R3_x000D_
GO:0035249	0.00346515	4.39129	1.46	6	94	synaptic transmission, glutamatergic	GO_BP	CACNG4,CNIH2,GRIK4,NRXN1,SLC1A4,SYT1_x000D_
GO:1904062	0.00357284	2.4973	5.46723	13	352	regulation of cation transmembrane transport	GO_BP	ANK2,CACNG4,CNIH2,EDN3,GJC2,HECW2,JPH3,NTSR1,PDE4B,RGS4,SCN3B,SHISA6,SHISA7_x000D_
GO:0006942	0.00384545	4.29324	1.49106	6	96	regulation of striated muscle contraction	GO_BP	ANK2,GATA4,HCN4,MYH7,PDE4B,TNNT3_x000D_
GO:0030574	0.00401181	6.75073	0.65234	4	42	collagen catabolic process	GO_BP	ADAMTS3,MMP1,MMP10,MMP16_x000D_
GO:0007267	0.00418743	2.36192	6.23592	14	434	cell-cell signaling	GO_BP	AMER1,ANK2,APBA1,BEGAIN,BMP6,CACNA1A,CACNG4,CAMK2B,CNIH2,DKK2,DLGAP3,DLL1,EDN3,EFNA2,EGR2,FGF16,GATA4,GCK,GJB1,GJC2,GRIK4,HCN4,IHH,IL36G,JPH3,KCNMB4,KCNQ3,LPAR3,NKD1,NRARP,NRXN1,NTRK2,NTSR1,PCDH1,PCDHB3,PCSK5,PDYN,PYGO1,RGS4,SCN3B,SFRP1,SHISA6,SHISA7,SLC18A2,SLC1A4,SNAP25,SOX2,SYT1,TFAP2B,TIAM1,WNT1,WNT8A,WNT9A_x000D_
GO:0006811	0.00421198	1.92172	12.6351	23	848	ion transport	GO_BP	ANK2,APBA1,ATP1A3,ATP6V1B1,ATP6V1G3,CACHD1,CACNA1A,CACNG4,CALHM1,CAMK2B,CLIC6,CNIH2,CXCR4,EDN3,EMB,GCK,GJC2,GRIA3,GRIK4,HCN4,HECW2,JPH3,KCNK2,KCNMB4,KCNN3,KCNQ3,MCHR1,NTRK2,NTSR1,PDE4B,RGS4,SCN3B,SHISA6,SHISA7,SLC10A7,SLC16A9,SLC18A2,SLC1A4,SLC1A7,SLC6A17,SLC6A18,SLCO5A1,SNAP25,SYT1,TRPM3_x000D_
GO:0070100	0.00479524	25.5214	0.108723	2	7	negative regulation of chemokine-mediated signaling pathway	GO_BP	PADI2,ROBO1_x000D_
GO:0071503	0.00479524	25.5214	0.108723	2	7	response to heparin	GO_BP	GPIHBP1,SFRP1_x000D_
GO:1900748	0.00479524	25.5214	0.108723	2	7	positive regulation of vascular endothelial growth factor signaling pathway	GO_BP	ADAMTS3,ROBO1_x000D_
GO:0034330	0.00541005	1.96984	10.6549	20	686	cell junction organization	GO_BP	ANK2,BCAS3,BMP6,CAMK2B,CDH18,CDH20,DLGAP3,ELFN1,GJB1,LRRN1,MDGA1,NFASC,NRXN1,NTRK2,PCDHB3,SFRP1,SHISA6,SHISA7,SLIT1,SYNDIG1_x000D_
GO:0070252	0.00542263	3.9819	1.59979	6	103	actin-mediated cell contraction	GO_BP	ANK2,GATA4,HCN4,MYH7,PDE4B,SCN3B_x000D_
GO:0014706	0.00556827	2.72215	3.85191	10	248	striated muscle tissue development	GO_BP	BVES,DLL1,EYA1,GATA4,HCN4,KCNK2,MSC,MYH7,RGS4,WNT8A_x000D_
GO:0042552	0.00584383	3.44553	2.1434	7	138	myelination	GO_BP	ANK2,B4GALT6,CXCR4,EGR2,LGI4,NFASC,NTRK2_x000D_
GO:0060048	0.00584383	3.44553	2.1434	7	138	cardiac muscle contraction	GO_BP	ANK2,CXCR4,GATA4,HCN4,MYH7,PDE4B,SCN3B_x000D_
GO:0090257	0.00588318	2.69917	3.88298	10	250	regulation of muscle system process	GO_BP	ANK2,ARHGAP42,CAMK2B,GATA4,HCN4,MYH7,PDE4B,PDE9A,RGS4,TNNT3_x000D_
GO:0045165	0.00602321	2.86904	3.29111	9	215	cell fate commitment	GO_BP	DLL1,EYA1,GATA4,GDF7,IHH,ISL2,PAX6,POU6F2,SFRP1,SOX2,TOX,WNT1,WNT8A,WNT9A_x000D_
GO:0007272	0.00631144	3.39335	2.17447	7	140	ensheathment of neurons	GO_BP	ANK2,B4GALT6,CXCR4,EGR2,LGI4,NFASC,NTRK2_x000D_
GO:0032825	0.00632832	21.2667	0.124255	2	8	positive regulation of natural killer cell differentiation	GO_BP	RASGRP1,TOX_x000D_
GO:0097688	0.00632832	21.2667	0.124255	2	8	glutamate receptor clustering	GO_BP	SHISA6,SHISA7_x000D_
GO:1990416	0.00632832	21.2667	0.124255	2	8	cellular response to brain-derived neurotrophic factor stimulus	GO_BP	NTRK2,SH3GL2_x000D_
GO:0014047	0.0066231	8.72255	0.388298	3	25	glutamate secretion	GO_BP	APBA1,NTRK2,NTSR1_x000D_
GO:0010720	0.0069581	2.49411	4.61298	11	297	positive regulation of cell development	GO_BP	CAMK2B,CXCR4,EGR2,GJC2,LPAR3,NTRK2,PAX6,PLXNC1,ROBO1,TIAM1,TIAM2_x000D_
GO:0008038	0.00697845	5.69846	0.761064	4	49	neuron recognition	GO_BP	CXCR4,EMB,NTM,ROBO1_x000D_
GO:0032526	0.00711311	3.74873	1.69298	6	109	response to retinoic acid	GO_BP	BMP6,BRINP1,BRINP2,LRAT,WNT8A,WNT9A_x000D_
GO:1990138	0.00774019	5.51688	0.783607	4	51	neuron projection extension	GO_BP	CXCR4,DCLK1,EDN3,NRN1,SEMA6B,SEMA6D,SH3GL2,SLIT1,SYT1_x000D_
GO:0050877	0.00793256	1.62664	22.084	34	1436	nervous system process	GO_BP	ATP6V1B1,BEGAIN,BRINP1,CACNG4,CALHM1,CNIH2,CXCR4,DLGAP3,EGR2,EYA1,FOXS1,GATM,GUCA1A,JPH3,KCNK2,KCNMB4,LRAT,MYH7,NFASC,NRXN1,NRXN3,NTRK2,NTSR1,OTOG,PAX6,PDYN,POU6F2,PRDM12,RD3,RGS4,SCN3B,SHISA6,SHISA7,SLC1A4,SNAP25,TAS1R3,TNNT3,TRPM3_x000D_
GO:0061072	0.00805336	18.2276	0.139787	2	9	iris morphogenesis	GO_BP	PAX6,WNT9A_x000D_
GO:0090129	0.00805336	18.2276	0.139787	2	9	positive regulation of synapse maturation	GO_BP	CAMK2B,NRXN1_x000D_
GO:0098953	0.00805336	18.2276	0.139787	2	9	receptor diffusion trapping	GO_BP	CACNG4,SHISA6_x000D_
GO:0098970	0.00805336	18.2276	0.139787	2	9	postsynaptic neurotransmitter receptor diffusion trapping	GO_BP	CACNG4,SHISA6_x000D_
GO:0098655	0.00819647	2.05262	8.15162	16	539	cation transmembrane transport	GO_BP	ANK2,ATP1A3,ATP6V1B1,ATP6V1G3,CACHD1,CACNA1A,CACNG4,CALHM1,CNIH2,EDN3,GJC2,HCN4,HECW2,JPH3,KCNK2,KCNMB4,KCNN3,KCNQ3,NTSR1,PDE4B,RGS4,SCN3B,SHISA6,SHISA7,SLC1A4,SLC6A17,SLC6A18,SNAP25,TRPM3_x000D_
GO:0010460	0.008233	7.99481	0.419362	3	27	positive regulation of heart rate	GO_BP	EDN3,RGS4,SCN3B_x000D_
GO:0048843	0.008233	7.99481	0.419362	3	27	negative regulation of axon extension involved in axon guidance	GO_BP	SEMA6B,SEMA6D,SLIT1_x000D_
GO:0032412	0.00828266	2.55866	4.08489	10	263	regulation of ion transmembrane transporter activity	GO_BP	ANK2,CACNG4,CNIH2,HECW2,JPH3,NTSR1,PDE4B,SCN3B,SHISA6,SHISA7_x000D_
GO:0050920	0.0087742	2.69317	3.49468	9	225	regulation of chemotaxis	GO_BP	AZU1,CXCR4,EDN3,FGF16,PADI2,ROBO1,SEMA6B,SEMA6D,SLIT1_x000D_
GO:0090630	0.00878912	3.5742	1.77064	6	114	activation of GTPase activity	GO_BP	ARHGAP42,BCAS3,RASGRP1,TBC1D26,TIAM1,TIAM2_x000D_
GO:0001958	0.00911657	7.6746	0.434894	3	28	endochondral ossification	GO_BP	BMP6,MMP16,PHOSPHO1_x000D_
GO:0043406	0.00953272	3.50884	1.8017	6	116	positive regulation of MAP kinase activity	GO_BP	EDN3,FGD2,PIK3R5,RASGRP1,ROBO1,TDGF1_x000D_
GO:0015824	0.00996409	15.9483	0.155319	2	10	proline transport	GO_BP	SLC1A4,SLC6A17_x000D_
GO:0033089	0.00996409	15.9483	0.155319	2	10	positive regulation of T cell differentiation in thymus	GO_BP	IHH,RASGRP1_x000D_
GO:1902513	0.00996409	15.9483	0.155319	2	10	regulation of organelle transport along microtubule	GO_BP	CNIH2,FEZ1_x000D_
GO:1904338	0.00996409	15.9483	0.155319	2	10	regulation of dopaminergic neuron differentiation	GO_BP	SFRP1,TIAM1_x000D_
GO:0015813	0.0100535	7.37903	0.450426	3	29	L-glutamate transmembrane transport	GO_BP	NTSR1,SLC1A4,SLC1A7_x000D_
GO:1902547	0.0100535	7.37903	0.450426	3	29	regulation of cellular response to vascular endothelial growth factor stimulus	GO_BP	ADAMTS3,DLL1,ROBO1_x000D_
GO:0048665	0.0110443	7.10534	0.465957	3	30	neuron fate specification	GO_BP	DLL1,EYA1,ISL2_x000D_
GO:0015711	0.0111562	2.22992	5.60702	12	361	organic anion transport	GO_BP	APBA1,CALHM1,EMB,NTRK2,NTSR1,RGS4,SLC10A7,SLC16A9,SLC1A4,SLC1A7,SLC6A17,SLCO5A1_x000D_
GO:0060042	0.0118168	4.83622	0.885319	4	57	retina morphogenesis in camera-type eye	GO_BP	DLL1,IHH,NTRK2,TFAP2B_x000D_
GO:0003163	0.0120544	14.1755	0.170851	2	11	sinoatrial node development	GO_BP	BVES,HCN4_x000D_
GO:0014051	0.0120544	14.1755	0.170851	2	11	gamma-aminobutyric acid secretion	GO_BP	APBA1,NTSR1_x000D_
GO:0031284	0.0120544	14.1755	0.170851	2	11	positive regulation of guanylate cyclase activity	GO_BP	GUCA1A,GUCA2A_x000D_
GO:0061303	0.0120544	14.1755	0.170851	2	11	cornea development in camera-type eye	GO_BP	PAX6,WNT9A_x000D_
GO:0034694	0.0120895	6.85121	0.481489	3	31	response to prostaglandin	GO_BP	GNG2,PTGFR,SFRP1_x000D_
GO:0006493	0.0125664	3.82114	1.38234	5	89	protein O-linked glycosylation	GO_BP	FUT3,FUT6,GALNT9,GXYLT2,TET3_x000D_
GO:0007399	0.0130343	2.51892	3.73373	9	283	nervous system development	GO_BP	ANK2,ANOS1,APBA1,ATL1,AZU1,B4GALT6,BMP6,BRINP1,BRINP2,CAMK2B,CDON,CXCR4,DCLK1,DCLK2,DLL1,EDN3,EFNA2,EGR2,EMB,EYA1,FEZ1,GAS7,GBX2,GDF7,GJB1,GJC2,GPR173,HECW2,IHH,ISL2,LGI4,LINC01587,LPAR3,LRRN1,LSAMP,MDGA1,MEIS1,MYT1,NAV3,NFASC,NRN1,NRXN1,NRXN3,NTM,NTRK2,PACSIN1,PADI2,PAX6,PCDH1,PCDHB3,PLXDC1,PLXNC1,POU6F2,PRDM12,PREX2,RAPGEF5,RGS4,RND1,ROBO1,SARM1,SCN3B,SEMA6B,SEMA6D,SERPINI1,SFRP1,SH3GL2,SLC6A17…
GO:0035883	0.0131896	6.6146	0.497021	3	32	enteroendocrine cell differentiation	GO_BP	BMP6,DLL1,PAX6_x000D_
GO:0055075	0.0131896	6.6146	0.497021	3	32	potassium ion homeostasis	GO_BP	ATP1A3,ATP6V1B1,TFAP2B_x000D_
GO:0001755	0.0132924	4.65985	0.916383	4	59	neural crest cell migration	GO_BP	EDN3,GBX2,SEMA6B,SEMA6D_x000D_
GO:1901888	0.0134972	2.67314	3.12191	8	201	regulation of cell junction assembly	GO_BP	BCAS3,LRRN1,MDGA1,NRXN1,NTRK2,SFRP1,SLIT1,SYNDIG1_x000D_
GO:0045666	0.0137341	3.73187	1.4134	5	91	positive regulation of neuron differentiation	GO_BP	BMP6,BRINP1,BRINP2,FEZ1,GDF7_x000D_
GO:0009950	0.0143182	12.7572	0.186383	2	12	dorsal/ventral axis specification	GO_BP	PAX6,SFRP1_x000D_
GO:0019321	0.0143182	12.7572	0.186383	2	12	pentose metabolic process	GO_BP	DHDH,OTOG_x000D_
GO:0021781	0.0143182	12.7572	0.186383	2	12	glial cell fate commitment	GO_BP	PAX6,SOX2_x000D_
GO:0048853	0.0143182	12.7572	0.186383	2	12	forebrain morphogenesis	GO_BP	GDF7,SLIT1_x000D_
GO:1903909	0.0143182	12.7572	0.186383	2	12	regulation of receptor clustering	GO_BP	SHISA6,SHISA7_x000D_
GO:0001764	0.0143212	2.87087	2.54723	7	164	neuron migration	GO_BP	CAMK2B,CXCR4,DCLK1,GPR173,MDGA1,NTRK2,PAX6_x000D_
GO:0042391	0.0146926	2.14216	5.82531	12	378	regulation of membrane potential	GO_BP	ANK2,ATP1A3,BVES,CNIH2,GRIA3,GRIK4,HCN4,KCNK2,KCNMB4,KCNQ3,NRXN1,NTRK2,NTSR1,RGS4,SCN3B_x000D_
GO:0086019	0.0155559	6.18719	0.528085	3	34	cell-cell signaling involved in cardiac conduction	GO_BP	ANK2,HCN4,SCN3B_x000D_
GO:0035904	0.0157175	4.4181	0.962979	4	62	aorta development	GO_BP	EGR2,EYA1,ROBO1,TFAP2B_x000D_
GO:0001654	0.0158299	2.11845	5.8866	12	379	eye development	GO_BP	ADAMTS18,BMP6,DLL1,IHH,MEIS1,NTRK2,PAX6,RD3,RHOJ,SOX2,TFAP2B,WNT9A_x000D_
GO:0042063	0.0159458	2.30017	4.51979	10	291	gliogenesis	GO_BP	AZU1,B4GALT6,CXCR4,DLL1,EGR2,GJC2,LGI4,NTRK2,PAX6,SOX2_x000D_
GO:0007156	0.0161506	2.79893	2.60936	7	168	homophilic cell adhesion via plasma membrane adhesion molecules	GO_BP	CDH18,CDH20,EMB,PCDH1,PCDHB3,PCDHB8,ROBO1_x000D_
GO:0048168	0.0165547	6.03103	0.540325	3	35	regulation of neuronal synaptic plasticity	GO_BP	CAMK2B,EGR2,JPH3,SHISA6,SHISA7_x000D_
GO:0032663	0.0165835	4.34298	0.978511	4	63	regulation of interleukin-2 production	GO_BP	CD83,LAG3,NAV3,PDE4B_x000D_
GO:0051965	0.0165835	4.34298	0.978511	4	63	positive regulation of synapse assembly	GO_BP	LRRN1,NRXN1,NTRK2,SYNDIG1_x000D_
GO:0021543	0.0166326	2.7815	2.62489	7	169	pallium development	GO_BP	DCLK2,FEZ1,MDGA1,NTRK2,PAX6,ROBO1,SEMA6B_x000D_
GO:0005513	0.0167496	11.5969	0.201915	2	13	detection of calcium ion	GO_BP	KCNMB4,SYT1_x000D_
GO:0009214	0.0167496	11.5969	0.201915	2	13	cyclic nucleotide catabolic process	GO_BP	PDE4B,PDE9A_x000D_
GO:0010960	0.0167496	11.5969	0.201915	2	13	magnesium ion homeostasis	GO_BP	EDN3,TFAP2B_x000D_
GO:0015816	0.0167496	11.5969	0.201915	2	13	glycine transport	GO_BP	RGS4,SLC6A17_x000D_
GO:0048935	0.0167496	11.5969	0.201915	2	13	peripheral nervous system neuron development	GO_BP	ISL2,NTRK2_x000D_
GO:0001569	0.0168228	5.99351	0.543617	3	35	branching involved in blood vessel morphogenesis	GO_BP	GBX2,IHH,NRARP_x000D_
GO:0048589	0.0169045	1.92255	8.11065	15	530	developmental growth	GO_BP	APBA1,CXCR4,DCLK1,DLL1,EDN3,EPPK1,FOXS1,GATA4,IHH,KCNK2,LPAR3,NKD1,NRN1,RGS4,SEMA6B,SEMA6D,SFRP1,SH3GL2,SLIT1,SOX2,SYT1_x000D_
GO:0051924	0.0169303	2.4004	3.89851	9	251	regulation of calcium ion transport	GO_BP	ANK2,CAMK2B,CXCR4,GJC2,JPH3,MCHR1,NTSR1,PDE4B,RGS4_x000D_
GO:0030900	0.0178938	2.37664	3.93587	9	258	forebrain development	GO_BP	CXCR4,DCLK1,DCLK2,EFNA2,FEZ1,GBX2,GDF7,MDGA1,NTRK2,PAX6,ROBO1,SEMA6B,SLIT1,SOX2,TOX,WNT1_x000D_
GO:0001941	0.0181457	5.81158	0.559149	3	36	postsynaptic membrane organization	GO_BP	NRXN1,SHISA6,SHISA7_x000D_
GO:0021532	0.0181457	5.81158	0.559149	3	36	neural tube patterning	GO_BP	GBX2,PAX6,WNT1_x000D_
GO:0086010	0.0181457	5.81158	0.559149	3	36	membrane depolarization during action potential	GO_BP	ANK2,HCN4,SCN3B_x000D_
GO:0048880	0.0189975	2.06112	6.04191	12	389	sensory system development	GO_BP	ADAMTS18,BMP6,DLL1,IHH,MEIS1,NTRK2,PAX6,RD3,RHOJ,SOX2,TFAP2B,WNT9A_x000D_
GO:0014733	0.0193431	10.6299	0.217447	2	14	regulation of skeletal muscle adaptation	GO_BP	CAMK2B,MYH7_x000D_
GO:0048070	0.0193431	10.6299	0.217447	2	14	regulation of developmental pigmentation	GO_BP	EDN3,IHH_x000D_
GO:1902284	0.0195249	5.64034	0.574681	3	37	neuron projection extension involved in neuron projection guidance	GO_BP	SEMA6B,SEMA6D,SLIT1_x000D_
GO:0016049	0.0195654	1.93274	7.51745	14	484	cell growth	GO_BP	CXCR4,DCLK1,EAF2,EDN3,GATA4,LPAR3,NRN1,RGS4,SEMA6B,SEMA6D,SFRP1,SH3GL2,SLIT1,SYT1_x000D_
GO:0035282	0.0196429	3.38811	1.54812	5	100	segmentation	GO_BP	DLL1,EGR2,MEOX2,NRARP,SFRP1,TDGF1_x000D_
GO:0060485	0.019675	2.21991	4.67511	10	301	mesenchyme development	GO_BP	AMER1,EDN3,GATA4,GBX2,ROBO1,SEMA6B,SEMA6D,SFRP1,TIAM1,WNT8A_x000D_
GO:0003333	0.0198911	3.37667	1.55319	5	100	amino acid transmembrane transport	GO_BP	NTSR1,RGS4,SLC1A4,SLC1A7,SLC6A18_x000D_
GO:0032409	0.0213328	2.18933	4.73723	10	305	regulation of transporter activity	GO_BP	ANK2,CACNG4,CNIH2,HECW2,JPH3,NTSR1,PDE4B,SCN3B,SHISA6,SHISA7_x000D_
GO:0045109	0.0213587	4.0026	1.05617	4	68	intermediate filament organization	GO_BP	EPPK1,KRT13,KRT20,KRT38_x000D_
GO:0015671	0.0220929	9.81167	0.232979	2	15	oxygen transport	GO_BP	HBE1,NGB_x000D_
GO:0032328	0.0220929	9.81167	0.232979	2	15	alanine transport	GO_BP	SLC1A4,SLC6A17_x000D_
GO:0048172	0.0220929	9.81167	0.232979	2	15	regulation of short-term neuronal synaptic plasticity	GO_BP	SHISA6,SHISA7_x000D_
GO:0060026	0.0220929	9.81167	0.232979	2	15	convergent extension	GO_BP	NKD1,SFRP1_x000D_
GO:0071380	0.0220929	9.81167	0.232979	2	15	cellular response to prostaglandin E stimulus	GO_BP	GNG2,SFRP1_x000D_
GO:0072498	0.0220929	9.81167	0.232979	2	15	embryonic skeletal joint development	GO_BP	IHH,WNT9A_x000D_
GO:0030198	0.0221988	2.17434	4.7683	10	307	extracellular matrix organization	GO_BP	ADAMTS18,ADAMTS3,COL14A1,COL9A1,EGFL6,IHH,MMP1,MMP10,MMP16,OLFML2B_x000D_
GO:0043009	0.0223902	1.77762	9.92489	17	639	chordate embryonic development	GO_BP	ADAMTS3,APBA1,DLL1,EYA1,FOXD3,GBX2,GDF7,IHH,MEOX2,MMP16,NRARP,PAX6,PCSK5,SFRP1,WNT1,WNT8A,WNT9A_x000D_
GO:0046365	0.0224524	5.32641	0.605745	3	39	monosaccharide catabolic process	GO_BP	DHDH,FUT6,GCK_x000D_
GO:0086091	0.0224524	5.32641	0.605745	3	39	regulation of heart rate by cardiac conduction	GO_BP	ANK2,HCN4,SCN3B_x000D_
GO:0040011	0.0231156	1.44133	29.8989	41	1925	locomotion	GO_BP	ANOS1,AZU1,BCAS3,BVES,CAMK2B,CXCR4,DCLK1,EDN3,EFNA2,EGR2,EMB,EPPK1,FEZ1,FGF16,FUT3,GBX2,GDF7,GPR173,ISL2,JPH3,MDGA1,MEOX2,NAV3,NFASC,NRXN1,NRXN3,NTRK2,PADI2,PAX6,PDE4B,PLXNC1,RHOJ,RND1,ROBO1,ROPN1L,SEMA6B,SEMA6D,SFRP1,SLIT1,TDGF1,TIAM1_x000D_
GO:0045619	0.0232337	2.58798	2.81128	7	181	regulation of lymphocyte differentiation	GO_BP	CD83,IHH,LAG3,NRARP,RASGRP1,SFRP1,TOX_x000D_
GO:0060070	0.0235304	2.15249	4.8144	10	311	canonical Wnt signaling pathway	GO_BP	AMER1,DKK2,NKD1,NRARP,PYGO1,SFRP1,SHISA6,SOX2,WNT1,WNT8A,WNT9A_x000D_
GO:1903524	0.0240007	5.18218	0.621277	3	40	positive regulation of blood circulation	GO_BP	EDN3,RGS4,SCN3B_x000D_
GO:0099504	0.0244871	2.55829	2.84234	7	183	synaptic vesicle cycle	GO_BP	APBA1,PACSIN1,SH3GL2,SLC18A2,SNAP25,SYNDIG1,SYT1_x000D_
GO:0060348	0.0247042	2.37438	3.49468	8	225	bone development	GO_BP	AMER1,BMP6,IHH,MEIS1,MMP16,PHOSPHO1,SLC10A7,WNT1_x000D_
GO:0001574	0.0249937	9.11034	0.248511	2	16	ganglioside biosynthetic process	GO_BP	B4GALT6,ST3GAL5_x000D_
GO:0071391	0.0249937	9.11034	0.248511	2	16	cellular response to estrogen stimulus	GO_BP	BCAS3,SFRP1_x000D_
GO:2000095	0.0249937	9.11034	0.248511	2	16	regulation of Wnt signaling pathway, planar cell polarity pathway	GO_BP	NKD1,SFRP1_x000D_
GO:1905114	0.0251381	1.8227	8.52702	15	549	cell surface receptor signaling pathway involved in cell-cell signaling	GO_BP	AMER1,DKK2,NKD1,NRARP,NRXN1,NTSR1,PYGO1,RGS4,SFRP1,SHISA6,SOX2,TIAM1,WNT1,WNT8A,WNT9A_x000D_
GO:0001709	0.0253871	5.06277	0.634695	3	41	cell fate determination	GO_BP	DLL1,PAX6,POU6F2,WNT1_x000D_
GO:0070588	0.0254316	2.12346	4.87702	10	314	calcium ion transmembrane transport	GO_BP	ANK2,CACHD1,CACNA1A,CACNG4,CALHM1,GJC2,JPH3,NTSR1,PDE4B,TRPM3_x000D_
GO:0048514	0.0257496	1.71708	10.8723	18	700	blood vessel morphogenesis	GO_BP	BCAS3,CXCR4,DLL1,ESM1,EYA1,GATA4,GBX2,IHH,MEIS1,MEOX2,NRARP,NTRK2,PLXDC1,RHOJ,ROBO1,SFRP1,TDGF1,TFAP2B_x000D_
GO:0061138	0.0257862	2.52927	2.8734	7	185	morphogenesis of a branching epithelium	GO_BP	EYA1,GBX2,GDF7,IHH,NRARP,SFRP1,WNT1_x000D_
GO:0007612	0.0258608	2.7724	2.25213	6	145	learning	GO_BP	JPH3,NRXN1,NRXN3,NTRK2,NTSR1,SNAP25_x000D_
GO:0006865	0.0264535	4.97589	0.644702	3	42	amino acid transport	GO_BP	APBA1,NTRK2,NTSR1,RGS4,SLC1A4,SLC1A7,SLC6A17,SLC6A18_x000D_
GO:0007218	0.0266844	3.11305	1.67745	5	108	neuropeptide signaling pathway	GO_BP	KISS1R,MCHR1,NTSR1,PDYN,RXFP3_x000D_
GO:0019226	0.0268964	3.71155	1.13383	4	73	transmission of nerve impulse	GO_BP	CACNG4,KCNMB4,NFASC,NTRK2_x000D_
GO:1900371	0.0272665	4.91589	0.65234	3	42	regulation of purine nucleotide biosynthetic process	GO_BP	GUCA1A,GUCA2A,RD3_x000D_
GO:0051270	0.0272777	1.55285	17.4268	26	1122	regulation of cellular component movement	GO_BP	ANK2,BCAS3,CAMK2B,CNIH2,CXCR4,EDN3,EPPK1,FEZ1,FGF16,FUT3,GATA4,GPR173,HCN4,MEOX2,NAV3,PADI2,PAX6,PDE4B,PLXNC1,RHOJ,ROBO1,SEMA6B,SEMA6D,SFRP1,TDGF1,TIAM1_x000D_
GO:0007158	0.02804	8.50253	0.264043	2	17	neuron cell-cell adhesion	GO_BP	NRXN1,NRXN3_x000D_
GO:0033189	0.02804	8.50253	0.264043	2	17	response to vitamin A	GO_BP	GATA4,LRAT_x000D_
GO:0090136	0.02804	8.50253	0.264043	2	17	epithelial cell-cell adhesion	GO_BP	BVES,IHH_x000D_
GO:1904948	0.02804	8.50253	0.264043	2	17	midbrain dopaminergic neuron differentiation	GO_BP	SFRP1,WNT1_x000D_
GO:0048640	0.0282303	3.0641	1.70275	5	110	negative regulation of developmental growth	GO_BP	KCNK2,NKD1,RGS4,SEMA6B,SEMA6D,SLIT1_x000D_
GO:0000578	0.0289837	4.79273	0.667872	3	43	embryonic axis specification	GO_BP	NRARP,TDGF1,WNT1_x000D_
GO:0001504	0.0289837	4.79273	0.667872	3	43	neurotransmitter uptake	GO_BP	SLC18A2,SLC1A7,SNAP25_x000D_
GO:0016339	0.0289837	4.79273	0.667872	3	43	calcium-dependent cell-cell adhesion via plasma membrane cell adhesion molecules	GO_BP	CDH18,CDH20,PCDHB3_x000D_
GO:0071526	0.0289837	4.79273	0.667872	3	43	semaphorin-plexin signaling pathway	GO_BP	PLXNC1,SEMA6B,SEMA6D_x000D_
GO:0006928	0.0289863	1.57409	15.8896	24	1056	movement of cell or subcellular component	GO_BP	ANK2,ANOS1,APBA1,AZU1,BCAS3,BVES,CAMK2B,CNIH2,CXCR4,DCLK1,EDN3,EFNA2,EGR2,EMB,EPPK1,FEZ1,FGF16,FUT3,GATA4,GBX2,GDF7,GPR173,HCN4,ISL2,KIF17,MDGA1,MEOX2,MYH7,NAV3,NFASC,NRXN1,NRXN3,NTRK2,PADI2,PAX6,PDE4B,PLXNC1,RASGRP1,RHOJ,RND1,ROBO1,ROPN1L,SCN3B,SEMA6B,SEMA6D,SFRP1,SLIT1,TDGF1,TIAM1,WIPF3_x000D_
GO:0021536	0.0293299	3.60661	1.16489	4	75	diencephalon development	GO_BP	GBX2,PAX6,SOX2,WNT1_x000D_
GO:0010976	0.0298653	2.67541	2.32979	6	150	positive regulation of neuron projection development	GO_BP	CAMK2B,FEZ1,NTRK2,PACSIN1,SERPINI1,TOX_x000D_
GO:0050770	0.0302604	3.56825	1.1762	4	77	regulation of axonogenesis	GO_BP	LPAR3,NTRK2,PLXNC1,ROBO1,SEMA6B,SEMA6D,SLIT1,TIAM1,TIAM2,UST_x000D_
GO:0050919	0.0305021	4.69131	0.681173	3	44	negative chemotaxis	GO_BP	ROBO1,SEMA6B,SEMA6D,SLIT1_x000D_
GO:0006024	0.0305941	3.55633	1.18043	4	76	glycosaminoglycan biosynthetic process	GO_BP	HS3ST2,HS6ST2,SLC10A7,UST_x000D_
GO:0008344	0.0305941	3.55633	1.18043	4	76	adult locomotory behavior	GO_BP	LGI4,NTSR1,OTOG,PREX2_x000D_
GO:0048839	0.0307025	2.43264	2.98213	7	192	inner ear development	GO_BP	ATP6V1B1,DLL1,EYA1,GBX2,KCNK2,SOX2,WNT1_x000D_
GO:0002066	0.030757	4.67558	0.683404	3	44	columnar/cuboidal epithelial cell development	GO_BP	BMP6,DLL1,PAX6_x000D_
GO:0003085	0.0310395	7.9974	0.278661	2	18	negative regulation of systemic arterial blood pressure	GO_BP	ADRB3,ARHGAP42,NTSR1_x000D_
GO:0051339	0.0318899	3.50742	1.19596	4	77	regulation of lyase activity	GO_BP	ADRB3,GUCA1A,GUCA2A,RD3_x000D_
GO:0055085	0.032403	1.64593	11.9787	19	806	transmembrane transport	GO_BP	ABCA8,ANK2,ATP1A3,ATP6V1B1,ATP6V1G3,CACHD1,CACNA1A,CACNG4,CALHM1,CLIC6,CNIH2,EDN3,EMB,GJB1,GJC2,GRIA3,GRIK4,HCN4,HECW2,ITLN1,JPH3,KCNK2,KCNMB4,KCNN3,KCNQ3,NTSR1,OAZ3,PDE4B,RGS4,SCN3B,SHISA6,SHISA7,SLC10A7,SLC16A9,SLC18A2,SLC1A4,SLC1A7,SLC6A17,SLC6A18,SLCO5A1,SNAP25,TRPM3_x000D_
GO:1903825	0.032453	2.62038	2.37638	6	153	organic acid transmembrane transport	GO_BP	EMB,NTSR1,RGS4,SLC1A4,SLC1A7,SLC6A18_x000D_
GO:0001754	0.0325861	4.56401	0.698936	3	45	eye photoreceptor cell differentiation	GO_BP	IHH,NTRK2,PAX6_x000D_
GO:0042551	0.0325861	4.56401	0.698936	3	45	neuron maturation	GO_BP	B4GALT6,LGI4,RND1_x000D_
GO:0060562	0.0328887	2.02841	5.09447	10	328	epithelial tube morphogenesis	GO_BP	CXCR4,DLL1,EYA1,GATA4,GBX2,GDF7,IHH,NRARP,SFRP1,WNT1_x000D_
GO:0008088	0.0332175	3.45983	1.21149	4	78	axo-dendritic transport	GO_BP	APBA1,CNIH2,FEZ1,KIF17_x000D_
GO:0031279	0.0332175	3.45983	1.21149	4	78	regulation of cyclase activity	GO_BP	ADRB3,GUCA1A,GUCA2A,RD3_x000D_
GO:0007189	0.0342567	2.58493	2.40745	6	155	adenylate cyclase-activating G protein-coupled receptor signaling pathway	GO_BP	ADRB3,GNG2,GPR62,LPAR3,PDE4B,PTGFR_x000D_
GO:0098609	0.0343582	1.59184	13.6741	21	891	cell-cell adhesion	GO_BP	ADAMTS18,BMP6,BVES,CD83,CDH18,CDH20,CDON,CLEC4M,COL14A1,EMB,FUT3,IHH,LAG3,MDGA1,NFASC,NRARP,NRXN1,NRXN3,PCDH1,PCDHB3,PCDHB8,RASGRP1,ROBO1,SOX2,WNT1_x000D_
GO:0031018	0.0344707	4.45763	0.714468	3	46	endocrine pancreas development	GO_BP	BMP6,DLL1,PAX6_x000D_
GO:0045581	0.0344707	4.45763	0.714468	3	46	negative regulation of T cell differentiation	GO_BP	IHH,LAG3,NRARP_x000D_
GO:0038092	0.034549	7.50142	0.295106	2	19	nodal signaling pathway	GO_BP	CFC1,TDGF1_x000D_
GO:0086014	0.034549	7.50142	0.295106	2	19	atrial cardiac muscle cell action potential	GO_BP	ANK2,SCN3B_x000D_
GO:0086066	0.034549	7.50142	0.295106	2	19	atrial cardiac muscle cell to AV node cell communication	GO_BP	ANK2,SCN3B_x000D_
GO:0099590	0.034549	7.50142	0.295106	2	19	neurotransmitter receptor internalization	GO_BP	CACNG4,SNAP25_x000D_
GO:0051234	0.0348741	1.2792	72.0681	86	4640	establishment of localization	GO_BP	ABCA8,ANK2,APBA1,ATP1A3,ATP6V1B1,ATP6V1G3,AZU1,BACH2,BCAS3,BMP6,BVES,CACHD1,CACNA1A,CACNG4,CALHM1,CAMK2B,CLEC4M,CLIC6,CNIH2,CRABP1,CXCR4,DCLK1,DLL1,EDN3,EGR2,EMB,ENDOU,EXOC3L2,FEZ1,GCK,GJB1,GJC2,GPIHBP1,GRIA3,GRIK4,HBE1,HCN4,HECW2,IMMP1L,ITLN1,JPH3,KCNK2,KCNMB4,KCNN3,KCNQ3,KIF17,KRT20,LRAT,MCHR1,MPV17L,NGB,NRXN1,NTRK2,NTSR1,NUP62CL,OAZ3,OSBPL6,PACSIN1,PAX6,PCSK5,PDE4B,RASGRP1,RD3,RGS4,RHOJ,ROPN1L…
GO:0043547	0.0349051	2.57256	2.41828	6	158	positive regulation of GTPase activity	GO_BP	ADAP1,ARHGAP42,BCAS3,RAPGEF5,RASGEF1B,RASGRP1,RASGRP4,RGS4,SFRP1,TBC1D26,TIAM1,TIAM2_x000D_
GO:0001568	0.0358672	3.37094	1.24133	4	82	blood vessel development	GO_BP	BCAS3,CFC1,CXCR4,DLL1,EGR2,ESM1,EYA1,FOXS1,GATA4,GBX2,IHH,MEIS1,MEOX2,NRARP,NTRK2,PAX6,PLXDC1,RHOJ,ROBO1,SFRP1,TDGF1,TFAP2B_x000D_
GO:0007417	0.0362299	1.62233	12.1312	19	811	central nervous system development	GO_BP	B4GALT6,CXCR4,DCLK1,DCLK2,DLL1,EFNA2,EGR2,FEZ1,GBX2,GDF7,GJC2,ISL2,MDGA1,MEIS1,NFASC,NTRK2,PADI2,PAX6,PLXDC1,POU6F2,RGS4,ROBO1,SEMA6B,SEMA6D,SERPINI1,SFRP1,SH3GL2,SLC6A17,SLIT1,SOX2,SYT1,TOX,WNT1_x000D_
GO:0003254	0.0364107	4.35609	0.73	3	47	regulation of membrane depolarization	GO_BP	HCN4,NTSR1,SCN3B_x000D_
GO:0007611	0.0364375	2.84932	1.82439	5	119	learning or memory	GO_BP	BRINP1,EGR2,GATM,JPH3,KCNK2,NRXN1,NRXN3,NTRK2,NTSR1,SHISA7,SNAP25_x000D_
GO:0043500	0.037045	2.83602	1.83277	5	118	muscle adaptation	GO_BP	CAMK2B,GATM,MYH7,PDE9A,RGS4_x000D_
GO:0051004	0.0380016	7.08429	0.310638	2	20	regulation of lipoprotein lipase activity	GO_BP	GPIHBP1,PCSK5_x000D_
GO:0003044	0.0384056	4.25905	0.745532	3	48	regulation of systemic arterial blood pressure mediated by a chemical signal	GO_BP	ADRB3,EDN3,PCSK5_x000D_
GO:0043114	0.0384056	4.25905	0.745532	3	48	regulation of vascular permeability	GO_BP	AZU1,BMP6,SH3GL2_x000D_
GO:0045747	0.0384056	4.25905	0.745532	3	48	positive regulation of Notch signaling pathway	GO_BP	DLL1,ROBO1,WNT1_x000D_
GO:0048483	0.0384056	4.25905	0.745532	3	48	autonomic nervous system development	GO_BP	EGR2,GBX2,TFAP2B_x000D_
GO:0009792	0.0397063	6.88915	0.317989	2	21	embryo development ending in birth or egg hatching	GO_BP	ADAMTS3,APBA1,DLL1,EYA1,FOXD3,GBX2,GDF7,IHH,MEOX2,MMP16,NRARP,PAX6,PCSK5,RAI2,SFRP1,TDGF1,WNT1,WNT8A,WNT9A_x000D_
GO:0050806	0.0400519	2.48405	2.50064	6	161	positive regulation of synaptic transmission	GO_BP	CACNG4,NRXN1,NTRK2,SHISA7,SNAP25,SYT1_x000D_
GO:0050804	0.0400908	2.14788	3.8458	8	254	modulation of chemical synaptic transmission	GO_BP	APBA1,BEGAIN,CACNA1A,CACNG4,CAMK2B,CNIH2,DLGAP3,EGR2,GRIK4,JPH3,KCNMB4,NRXN1,NTRK2,RGS4,SHISA6,SHISA7,SNAP25,SYT1_x000D_
GO:0048546	0.0404552	4.16624	0.761064	3	49	digestive tract morphogenesis	GO_BP	GATA4,IHH,SFRP1_x000D_
GO:0050885	0.0404552	4.16624	0.761064	3	49	neuromuscular process controlling balance	GO_BP	FOXS1,JPH3,NRXN1_x000D_
GO:0048675	0.0405729	2.76223	1.87936	5	121	axon extension	GO_BP	DCLK1,EDN3,SEMA6B,SEMA6D,SLIT1_x000D_
GO:0055007	0.0405729	2.76223	1.87936	5	121	cardiac muscle cell differentiation	GO_BP	BVES,DLL1,GATA4,RGS4,WNT8A_x000D_
GO:0048562	0.040813	2.03344	4.56638	9	294	embryonic organ morphogenesis	GO_BP	ATP6V1B1,DLL1,EYA1,GATA4,GBX2,IHH,MMP16,PAX6,WNT1_x000D_
GO:0030509	0.0410745	2.46799	2.51617	6	162	BMP signaling pathway	GO_BP	BMP6,GATA4,GDF7,SFRP1,TFAP2B,WNT1_x000D_
GO:0006814	0.0412163	2.13512	3.86745	8	249	sodium ion transport	GO_BP	ATP1A3,ATP6V1B1,HCN4,HECW2,SCN3B,SLC10A7,SLC6A17,SLC6A18_x000D_
GO:0003091	0.0415797	6.71107	0.32617	2	21	renal water homeostasis	GO_BP	ATP6V1B1,TFAP2B_x000D_
GO:0031290	0.0415797	6.71107	0.32617	2	21	retinal ganglion cell axon guidance	GO_BP	ISL2,SLIT1_x000D_
GO:0031629	0.0415797	6.71107	0.32617	2	21	synaptic vesicle fusion to presynaptic active zone membrane	GO_BP	SNAP25,SYT1_x000D_
GO:0006836	0.0417897	2.45695	2.52684	6	164	neurotransmitter transport	GO_BP	APBA1,KCNMB4,NRXN1,SLC18A2,SLC1A7,SLC6A17,SLC6A18,SNAP25,SYT1_x000D_
GO:0050680	0.0421135	2.45214	2.5317	6	163	negative regulation of epithelial cell proliferation	GO_BP	EAF2,EPPK1,PAX6,ROBO1,SFRP1,SOX2_x000D_
GO:0072359	0.042142	1.69501	9.14138	15	603	circulatory system development	GO_BP	ANK2,BCAS3,BVES,CFC1,CXCR4,DLL1,EGR2,ESM1,EYA1,FOXS1,GATA4,GBX2,HCN4,IHH,KCNK2,MEIS1,MEOX2,MSC,MYH7,NRARP,NTRK2,PAX6,PCSK5,PLXDC1,RGS4,RHOJ,ROBO1,SFRP1,TDGF1,TFAP2B,WNT8A_x000D_
GO:0021700	0.0422975	2.01905	4.59745	9	296	developmental maturation	GO_BP	B4GALT6,CAMK2B,IHH,LGI4,NRXN1,PHOSPHO1,RND1,ROPN1L,WNT1_x000D_
GO:0007507	0.0425274	1.69176	9.14939	15	591	heart development	GO_BP	ANK2,BVES,CFC1,DLL1,EYA1,GATA4,HCN4,IHH,KCNK2,MSC,MYH7,PCSK5,RGS4,ROBO1,TDGF1,WNT8A_x000D_
GO:0021872	0.0425591	4.07738	0.776596	3	50	forebrain generation of neurons	GO_BP	DCLK2,GBX2,PAX6_x000D_
GO:0061061	0.0440062	1.65324	9.98702	16	643	muscle structure development	GO_BP	ANK2,BVES,CDON,DLL1,EGR2,GATA4,GPCPD1,MEOX2,MSC,MYH7,PAX7,RGS4,TCF23,TNNT3,WNT1,WNT8A_x000D_
GO:0051056	0.0445919	1.99783	4.64404	9	299	regulation of small GTPase mediated signal transduction	GO_BP	ARHGAP42,FGD2,PLEKHG4B,PREX2,RASGRP1,RASGRP4,ROBO1,TIAM1,TIAM2_x000D_
GO:0050807	0.0451622	2.22585	3.24617	7	209	regulation of synapse organization	GO_BP	CAMK2B,LRRN1,MDGA1,NRXN1,NTRK2,SLIT1,SYNDIG1_x000D_
GO:0021884	0.0452788	6.37517	0.341702	2	22	forebrain neuron development	GO_BP	DCLK2,GBX2_x000D_
GO:0035235	0.0452788	6.37517	0.341702	2	22	ionotropic glutamate receptor signaling pathway	GO_BP	GRIA3,GRIK4_x000D_
GO:0035584	0.0452788	6.37517	0.341702	2	22	calcium-mediated signaling using intracellular calcium source	GO_BP	AZU1,PTGFR_x000D_
GO:0060538	0.0464342	2.3907	2.59383	6	167	skeletal muscle organ development	GO_BP	BVES,DLL1,EGR2,GPCPD1,MEOX2,MSC_x000D_
GO:0006936	0.0467635	1.90056	5.42064	10	349	muscle contraction	GO_BP	ANK2,ARHGAP42,CXCR4,EDN3,GATA4,HCN4,MYH7,PDE4B,SCN3B,TNNT3_x000D_
GO:0035176	0.0469281	3.91053	0.80766	3	52	social behavior	GO_BP	BRINP1,NRXN1,NRXN3_x000D_
GO:0014033	0.047315	3.06677	1.35795	4	88	neural crest cell differentiation	GO_BP	EDN3,GBX2,SEMA6B,SEMA6D,SFRP1,WNT8A_x000D_
GO:0001822	0.0477788	1.97022	4.70617	9	303	kidney development	GO_BP	AMER1,BMP6,DLL1,EYA1,PCSK5,PYGO1,SFRP1,TFAP2B,WNT1_x000D_
GO:0032879	0.0479401	1.3981	25.3692	34	1686	regulation of localization	GO_BP	ABCA8,ANK2,APBA1,AZU1,BCAS3,BMP6,BVES,CACNA1A,CACNG4,CALHM1,CAMK2B,CLIC6,CNIH2,CXCR4,DCLK1,DCLK2,DLL1,EDN3,EPPK1,FEZ1,FGF16,FUT3,GATA4,GCK,GJC2,GPR173,HCN4,HECW2,ITLN1,JPH3,KCNMB4,KCNQ3,KRT20,LRAT,MCHR1,MEOX2,MPV17L,NAV3,NTSR1,OAZ3,OSBPL6,PACSIN1,PADI2,PAX6,PDE4B,PLXNC1,RGS4,RHOJ,ROBO1,SCN3B,SEMA6B,SEMA6D,SFRP1,SHISA6,SHISA7,SNAP25,SYT1,TDGF1,TFAP2B,TIAM1_x000D_
GO:0006140	0.0482521	3.0463	1.36681	4	88	regulation of nucleotide metabolic process	GO_BP	GCK,GUCA1A,GUCA2A,RD3_x000D_
GO:0014031	0.0482521	3.0463	1.36681	4	88	mesenchymal cell development	GO_BP	EDN3,GBX2,SEMA6B,SEMA6D_x000D_
GO:0048864	0.0482521	3.0463	1.36681	4	88	stem cell development	GO_BP	EDN3,GBX2,SEMA6B,SEMA6D_x000D_
GO:0001655	0.0490253	1.88358	5.46723	10	352	urogenital system development	GO_BP	AMER1,BMP6,DLL1,EAF2,EYA1,PCSK5,PYGO1,SFRP1,TFAP2B,WNT1_x000D_
GO:0003283	0.0490941	6.07126	0.357234	2	23	atrial septum development	GO_BP	ANK2,GATA4_x000D_
GO:0003323	0.0490941	6.07126	0.357234	2	23	type B pancreatic cell development	GO_BP	BMP6,DLL1_x000D_
GO:0035988	0.0490941	6.07126	0.357234	2	23	chondrocyte proliferation	GO_BP	IHH,MMP16_x000D_
GO:0097150	0.0490941	6.07126	0.357234	2	23	neuronal stem cell population maintenance	GO_BP	DLL1,SOX2_x000D_
GO:1903861	0.0490941	6.07126	0.357234	2	23	positive regulation of dendrite extension	GO_BP	CXCR4,SYT1_x000D_
GO:0043090	0.0491923	3.83211	0.823191	3	53	amino acid import	GO_BP	NTSR1,RGS4,SLC1A4_x000D_
GO:0007162	0.0494275	1.95669	4.73723	9	305	negative regulation of cell adhesion	GO_BP	ADAMTS18,BCAS3,BMP6,IHH,LAG3,NRARP,PLXNC1,RND1,WNT1_x000D_
GO:0007368	0.0495736	2.60403	1.98809	5	128	determination of left/right symmetry	GO_BP	CFC1,DLL1,GATA4,IHH,TDGF1_x000D_
GO:0030029	0.0496907	1.5568	12.5964	19	811	actin filament-based process	GO_BP	ABLIM2,ANK2,BCAS3,FGD2,GAS7,GATA4,HCN4,MYH7,PACSIN1,PDE4B,PHACTR3,RGS4,RHOJ,RND1,SCN3B,SFRP1,TNNT3,WIPF3,XIRP1_x000D_
GO:0045103	0.0499314	3.01029	1.38234	4	89	intermediate filament-based process	GO_BP	EPPK1,KRT13,KRT20,KRT38_x000D_
GO:0071944	1.50117e-07	1.8352	98.7777	142	6325	cell periphery	GO_CC	ABCA8,ADAMTS18,ADAMTS3,ADAP1,ADRB3,AMER1,ANK2,ANKRD20A1,ANOS1,APBA1,ATP1A3,ATP6V1B1,ATP6V1G3,BVES,CACHD1,CACNA1A,CACNG4,CALHM1,CD83,CDH18,CDH20,CDON,CFC1,CLEC4M,CLIC6,CNIH2,COL14A1,COL9A1,CSMD2,CXCR4,DCLK1,DLGAP3,DLL1,EFNA2,EFR3B,EGFL6,ELFN1,EMB,ENDOU,EPPK1,EXOC3L2,FEZ1,FGD2,FILIP1,GAS7,GJB1,GJC2,GNG2,GPIHBP1,GPR173,GPR62,GRIA3,GRIK4,HCAR3,HCN4,IHH,ITLN1,JPH3,KCNK2,KCNMB4,KCNN3,KCNQ3,KIF17,KISS1R…
GO:0005887	9.34046e-07	2.25554	25.8774	52	1657	integral component of plasma membrane	GO_CC	ADRB3,ATP1A3,CACNG4,CALHM1,CD83,CDON,CLEC4M,CNIH2,DCLK1,DLL1,EMB,GRIA3,GRIK4,HCAR3,HCN4,KCNK2,KCNMB4,KCNQ3,KISS1R,LCT,LPAR3,MCHR1,MMP16,NFASC,NRXN1,NRXN3,NTRK2,NTSR1,PCDH1,PCDHB3,PCDHB8,PLXNC1,PTGFR,ROBO1,RXFP3,SCN3B,SEMA6B,SEMA6D,SHISA6,SHISA7,SIGLEC7,SLC16A9,SLC18A2,SLC1A4,SLC6A17,SLC6A18,SLCO5A1,ST3GAL5,SYNDIG1,TAS1R3,TRPM3,TSPAN7_x000D_
GO:0032281	4.51755e-05	15.2405	0.406043	5	26	AMPA glutamate receptor complex	GO_CC	CACNG4,CNIH2,GRIA3,SHISA6,SHISA7_x000D_
GO:0034702	6.45296e-05	3.51199	4.59141	15	294	ion channel complex	GO_CC	CACHD1,CACNA1A,CACNG4,CLIC6,CNIH2,GRIA3,GRIK4,HCN4,KCNK2,KCNMB4,KCNQ3,PDE4B,SCN3B,SHISA6,SHISA7_x000D_
GO:0098878	6.73929e-05	9.87128	0.702766	6	45	neurotransmitter receptor complex	GO_CC	CACNG4,CNIH2,GRIA3,GRIK4,SHISA6,SHISA7_x000D_
GO:1990351	0.000575757	2.72333	6.23119	16	399	transporter complex	GO_CC	ATP1A3,CACHD1,CACNA1A,CACNG4,CLIC6,CNIH2,GRIA3,GRIK4,HCN4,KCNK2,KCNMB4,KCNQ3,PDE4B,SCN3B,SHISA6,SHISA7_x000D_
GO:0060076	0.000640166	8.04515	0.698387	5	45	excitatory synapse	GO_CC	ELFN1,GRIA3,PDE4B,SHISA6,SHISA7,SYNDIG1,SYT1_x000D_
GO:0031012	0.000679744	2.38245	8.9017	20	570	extracellular matrix	GO_CC	ADAMTS18,ADAMTS3,ANOS1,CDON,COL14A1,COL9A1,EGFL6,ELFN1,IHH,LRRN1,LRRN2,MATN2,MMP1,MMP10,MMP16,OLFML2B,OTOG,PHOSPHO1,SFRP1,WNT8A_x000D_
GO:0031225	0.00138796	3.62273	2.63928	9	169	anchored component of membrane	GO_CC	CFC1,EFNA2,GPIHBP1,ITLN1,LSAMP,MDGA1,NRN1,NTM,TDGF1_x000D_
GO:0097447	0.00157134	2.21232	9.542	20	611	dendritic tree	GO_CC	APBA1,BRINP1,BRINP2,CNIH2,ELFN1,FEZ1,GRIA3,KIF17,LMTK3,NFASC,NTRK2,NTSR1,PDE4B,PDYN,PLXDC1,SARM1,SHISA6,SHISA7,SLC1A4,SYNDIG1_x000D_
GO:0036477	0.00206262	45.3235	0.0729927	2	5	somatodendritic compartment	GO_CC	APBA1,ATP1A3,BRINP1,BRINP2,CACNA1A,CACNG4,CNIH2,EFNA2,ELFN1,FEZ1,GJC2,GRIA3,KCNK2,KCNN3,KIF17,LMTK3,NFASC,NGB,NRXN1,NTRK2,NTSR1,PDE1C,PDE4B,PDE9A,PDYN,PLXDC1,SARM1,SERPINI1,SHISA6,SHISA7,SLC1A4,SNAP25,SYNDIG1,TIAM2_x000D_
GO:0070083	0.0023565	42.2917	0.0780851	2	5	clathrin-sculpted monoamine transport vesicle membrane	GO_CC	SLC18A2,SYT1_x000D_
GO:0097356	0.0023565	42.2917	0.0780851	2	5	perinucleolar compartment	GO_CC	EPPK1,ZDHHC19_x000D_
GO:0120025	0.00259392	1.5934	34.3887	51	2202	plasma membrane bounded cell projection	GO_CC	ANK2,APBA1,ATL1,ATP1A3,ATP6V1B1,BRINP1,BRINP2,BVES,CAMK2B,CNIH2,ELFN1,EMB,FBXL13,FEZ1,FGD2,GJC2,GRIA3,GUCA1A,HEPACAM,ITLN1,KCNK2,KCNN3,KCNQ3,KIF17,KISS1R,LMTK3,LPAR3,MCHR1,NFASC,NTRK2,NTSR1,PACSIN1,PDE4B,PDE9A,PDYN,PIP5K1B,PLXDC1,RD3,ROBO1,ROPN1L,RSPH1,SARM1,SHISA6,SHISA7,SLC18A2,SLC1A4,SLC6A18,SNAP25,SYNDIG1,SYT1,TIAM2_x000D_
GO:0098984	0.00332917	2.51785	5.41911	13	347	neuron to neuron synapse	GO_CC	ATP1A3,CACNG4,CNIH2,DCLK1,DLGAP3,GRIK4,NTRK2,NTSR1,PDE4B,SHISA6,SHISA7,SYNDIG1,SYT1_x000D_
GO:0098985	0.00349832	31.7171	0.0937022	2	6	asymmetric, glutamatergic, excitatory synapse	GO_CC	SHISA6,SHISA7_x000D_
GO:0044306	0.0041814	3.67789	2.0146	7	129	neuron projection terminus	GO_CC	KCNK2,NTRK2,NTSR1,PACSIN1,PDYN,SLC18A2,SYT1_x000D_
GO:0042995	0.00471512	4.1053	1.55416	6	106	cell projection	GO_CC	ANK2,APBA1,ATL1,ATP1A3,ATP6V1B1,BRINP1,BRINP2,BVES,CACNA1A,CAMK2B,CNIH2,ELFN1,EMB,EPPK1,FBXL13,FEZ1,FGD2,GJC2,GRIA3,GUCA1A,HEPACAM,ITLN1,KCNK2,KCNN3,KCNQ3,KIF17,KISS1R,LMTK3,LPAR3,MCHR1,NFASC,NRXN1,NTRK2,NTSR1,PACSIN1,PDE4B,PDE9A,PDYN,PIP5K1B,PLXDC1,RD3,RND1,ROBO1,ROPN1L,RSPH1,SARM1,SH3GL2,SHISA6,SHISA7,SLC18A2,SLC1A4,SLC6A17,SLC6A18,SNAP25,SYNDIG1,SYT1,TIAM2_x000D_
GO:0005891	0.0048445	6.37351	0.687149	4	44	voltage-gated calcium channel complex	GO_CC	CACHD1,CACNA1A,CACNG4,PDE4B_x000D_
GO:0043025	0.00515129	2.48299	5.05998	12	329	neuronal cell body	GO_CC	ATP1A3,BRINP1,BRINP2,CACNA1A,EFNA2,FEZ1,GJC2,KCNK2,KCNN3,NGB,NRXN1,NTSR1,PDE1C,PDE9A,PDYN,PLXDC1,SERPINI1,SLC1A4,TIAM2_x000D_
GO:0005911	0.00526673	2.15723	7.76166	16	497	cell-cell junction	GO_CC	ANK2,BVES,CCDC85A,CDH18,CDH20,DLL1,EPPK1,GJB1,GJC2,HEPACAM,NFASC,PCDH1,PDZD2,PLXDC1,RND1,TIAM1_x000D_
GO:0098590	0.00611753	1.69616	19.2558	31	1233	plasma membrane region	GO_CC	ABCA8,ANK2,APBA1,ATP1A3,ATP6V1B1,BVES,CACNG4,CALHM1,CNIH2,DLL1,EPPK1,FGD2,GPIHBP1,GRIA3,GRIK4,ITLN1,KCNK2,KIF17,LCT,MCHR1,NRXN1,OTOG,PACSIN1,PDE9A,SHISA6,SHISA7,SLC6A18,SNAP25,SYNDIG1,SYT1,TDGF1_x000D_
GO:0030424	0.00972889	2.27332	5.50228	12	358	axon	GO_CC	ATL1,ATP1A3,EMB,FEZ1,GJC2,HEPACAM,KCNK2,KCNQ3,LMTK3,LPAR3,NFASC,NTRK2,NTSR1,PACSIN1,PDYN,ROBO1,SARM1,SLC18A2,SNAP25,SYT1,TIAM2_x000D_
GO:0098793	0.00978313	2.11943	6.88284	14	444	presynapse	GO_CC	APBA1,ATP6V1B1,GRIK4,KCNK2,NRXN1,NTRK2,NTSR1,PACSIN1,PDE4B,PDYN,SH3GL2,SLC18A2,SLC1A7,SLC6A17,SNAP25,SYNDIG1,SYT1_x000D_
GO:0005795	0.0103582	3.06946	2.3894	7	153	Golgi stack	GO_CC	ATL1,B4GALNT3,B4GALT6,FUT3,FUT6,GOLGA8M,SLC10A7_x000D_
GO:0043204	0.0103582	3.06946	2.3894	7	153	perikaryon	GO_CC	EFNA2,GJC2,NGB,NTSR1,PDE9A,SERPINI1,TIAM2_x000D_
GO:0043197	0.0114795	3.00505	2.43771	7	157	dendritic spine	GO_CC	APBA1,CNIH2,GRIA3,NTRK2,NTSR1,PDE4B,SHISA6,SHISA7,SYNDIG1_x000D_
GO:0045202	0.0118158	1.96446	8.49295	16	572	synapse	GO_CC	ANK2,APBA1,ATP1A3,ATP6V1B1,BEGAIN,CACNA1A,CACNG4,CAMK2B,CNIH2,DCLK1,DLGAP3,EFNA2,ELFN1,EMB,GRIA3,GRIK4,KCNK2,KCNMB4,KCNQ3,LPAR3,MDGA1,NRN1,NRXN1,NTRK2,NTSR1,PACSIN1,PCDHB3,PDE4B,PDYN,SARM1,SH3GL2,SHISA6,SHISA7,SLC18A2,SLC1A4,SLC1A7,SLC6A17,SNAP25,SYNDIG1,SYT1,TIAM1,TIAM2_x000D_
GO:0034705	0.012851	3.79766	1.38992	5	89	potassium channel complex	GO_CC	GRIK4,HCN4,KCNK2,KCNMB4,KCNQ3_x000D_
GO:0098839	0.012851	3.79766	1.38992	5	89	postsynaptic density membrane	GO_CC	CACNG4,CNIH2,SHISA6,SHISA7,SYNDIG1_x000D_
GO:0060198	0.0144691	12.6829	0.187404	2	12	clathrin-sculpted vesicle	GO_CC	SLC18A2,SYT1_x000D_
GO:0032580	0.0159673	3.58337	1.468	5	94	Golgi cisterna membrane	GO_CC	B4GALNT3,B4GALT6,FUT3,FUT6,GOLGA8M_x000D_
GO:0001917	0.017804	4.24459	0.99949	4	64	photoreceptor inner segment	GO_CC	ATP1A3,GUCA1A,RD3,SNAP25_x000D_
GO:0043198	0.0184133	5.77708	0.562213	3	36	dendritic shaft	GO_CC	CNIH2,NTSR1,SYNDIG1_x000D_
GO:0070382	0.0195536	2.48674	3.34204	8	214	exocytic vesicle	GO_CC	APBA1,ATP6V1B1,PDE4B,SLC18A2,SLC6A17,SNAP25,SYNDIG1,SYT1_x000D_
GO:0032591	0.022322	9.75455	0.234255	2	15	dendritic spine membrane	GO_CC	SHISA6,SHISA7_x000D_
GO:0033268	0.022322	9.75455	0.234255	2	15	node of Ranvier	GO_CC	KCNQ3,NFASC_x000D_
GO:0030672	0.0227695	3.25276	1.60855	5	103	synaptic vesicle membrane	GO_CC	ATP6V1B1,SLC18A2,SLC6A17,SYNDIG1,SYT1_x000D_
GO:0019898	0.0263214	2.10971	4.90375	10	314	extrinsic component of membrane	GO_CC	ATP6V1B1,AZU1,CDH18,CDH20,GNG2,PIK3R5,SARM1,SNAP25,TDGF1,TIAM1_x000D_
GO:0150034	0.0265213	2.2091	4.2166	9	270	distal axon	GO_CC	FEZ1,KCNK2,NTRK2,NTSR1,PACSIN1,PDYN,SLC18A2,SNAP25,TIAM2_x000D_
GO:0031226	0.0279731	3.65839	1.14701	4	81	intrinsic component of plasma membrane	GO_CC	ADRB3,ATP1A3,CACNG4,CALHM1,CD83,CDON,CLEC4M,CNIH2,DCLK1,DLL1,EMB,GPIHBP1,GRIA3,GRIK4,HCAR3,HCN4,KCNK2,KCNMB4,KCNQ3,KISS1R,LCT,LPAR3,MCHR1,MDGA1,MMP16,NFASC,NRN1,NRXN1,NRXN3,NTRK2,NTSR1,PCDH1,PCDHB3,PCDHB8,PLXNC1,PTGFR,ROBO1,RXFP3,SCN3B,SEMA6B,SEMA6D,SHISA6,SHISA7,SIGLEC7,SLC10A7,SLC16A9,SLC18A2,SLC1A4,SLC6A17,SLC6A18,SLCO5A1,ST3GAL5,SYNDIG1,TAS1R3,TRPM3,TSPAN7_x000D_
GO:0000159	0.0283275	8.45307	0.265489	2	17	protein phosphatase type 2A complex	GO_CC	NKD1,PPP2R2B_x000D_
GO:0030054	0.0285954	1.69687	11.0156	18	763	cell junction	GO_CC	ANK2,APBA1,ATP1A3,ATP6V1B1,BEGAIN,BVES,CACNA1A,CACNG4,CAMK2B,CCDC85A,CCNF,CDH18,CDH20,CNIH2,CXCR4,DCLK1,DLGAP3,DLL1,EFNA2,ELFN1,EMB,EPPK1,GJB1,GJC2,GRIA3,GRIK4,HCAR3,HEPACAM,KCNK2,KCNMB4,KCNQ3,LPAR3,MDGA1,NFASC,NRN1,NRXN1,NTRK2,NTSR1,PACSIN1,PCDH1,PCDHB3,PDE4B,PDYN,PDZD2,PLXDC1,RND1,SARM1,SH3GL2,SHISA6,SHISA7,SLC18A2,SLC1A4,SLC1A7,SLC6A17,SNAP25,SYNDIG1,SYT1,TIAM1,TIAM2,XIRP1_x000D_
GO:0098948	0.0365973	3.3482	1.24936	4	80	intrinsic component of postsynaptic specialization membrane	GO_CC	CACNG4,CNIH2,SHISA6,SHISA7_x000D_
GO:0099055	0.0378053	2.81878	1.84281	5	118	integral component of postsynaptic membrane	GO_CC	CACNG4,CNIH2,GRIK4,SHISA6,SHISA7_x000D_
GO:0043194	0.0383845	7.04313	0.312341	2	20	axon initial segment	GO_CC	KCNQ3,NFASC_x000D_
GO:0043195	0.0389419	4.23388	0.749617	3	48	terminal bouton	GO_CC	NTRK2,NTSR1,SLC18A2_x000D_
GO:0005922	0.0419964	6.67209	0.327958	2	21	connexin complex	GO_CC	GJB1,GJC2_x000D_
GO:0099061	0.0453327	3.96865	0.796468	3	51	integral component of postsynaptic density membrane	GO_CC	CACNG4,CNIH2,SHISA6_x000D_
GO:0022832	0.000462733	3.60254	3.26448	11	201	voltage-gated channel activity	GO_MF	CACHD1,CACNA1A,CACNG4,CALHM1,CLIC6,HCN4,KCNK2,KCNN3,KCNQ3,SCN3B,SNAP25_x000D_
GO:0022803	0.00114928	2.39386	7.95817	18	490	passive transmembrane transporter activity	GO_MF	CACHD1,CACNA1A,CACNG4,CALHM1,CLIC6,GJB1,GJC2,GRIA3,GRIK4,HCN4,KCNK2,KCNMB4,KCNN3,KCNQ3,SCN3B,SLC1A4,SNAP25,TRPM3_x000D_
GO:0046873	0.00178803	2.42876	6.95122	16	428	metal ion transmembrane transporter activity	GO_MF	ATP1A3,CACHD1,CACNA1A,CACNG4,CALHM1,GRIK4,HCN4,KCNK2,KCNMB4,KCNN3,KCNQ3,SCN3B,SLC18A2,SLC1A7,SNAP25,TRPM3_x000D_
GO:0005216	0.00246719	2.34709	7.1786	16	442	ion channel activity	GO_MF	CACHD1,CACNA1A,CACNG4,CALHM1,CLIC6,GRIA3,GRIK4,HCN4,KCNK2,KCNMB4,KCNN3,KCNQ3,SCN3B,SLC1A4,SNAP25,TRPM3_x000D_
GO:0038100	0.00254526	40.6465	0.0812059	2	5	nodal binding	GO_MF	CFC1,TDGF1_x000D_
GO:0097109	0.00254526	40.6465	0.0812059	2	5	neuroligin family protein binding	GO_MF	NRXN1,NRXN3_x000D_
GO:0005109	0.00325896	7.20917	0.617165	4	38	frizzled binding	GO_MF	SFRP1,WNT1,WNT8A,WNT9A_x000D_
GO:0017083	0.00377699	30.4832	0.097447	2	6	4-galactosyl-N-acetylglucosaminide 3-alpha-L-fucosyltransferase activity	GO_MF	FUT3,FUT6_x000D_
GO:0017171	0.00469591	2.99082	3.16703	9	195	serine hydrolase activity	GO_MF	AZU1,CTRB1,ENDOU,IMMP1L,KLK12,MMP1,MMP10,PCSK5,RHBDL3_x000D_
GO:0035255	0.00519589	9.65078	0.357306	3	22	ionotropic glutamate receptor binding	GO_MF	CACNG4,SHISA6,SHISA7_x000D_
GO:0004114	0.0059043	9.16774	0.373547	3	23	3',5'-cyclic-nucleotide phosphodiesterase activity	GO_MF	PDE1C,PDE4B,PDE9A_x000D_
GO:0030552	0.0059043	9.16774	0.373547	3	23	cAMP binding	GO_MF	BVES,HCN4,PDE4B_x000D_
GO:0005245	0.00602065	5.97602	0.730853	4	45	voltage-gated calcium channel activity	GO_MF	CACHD1,CACNA1A,CACNG4,CALHM1_x000D_
GO:0030250	0.00690042	20.3199	0.129929	2	8	guanylate cyclase activator activity	GO_MF	GUCA1A,GUCA2A_x000D_
GO:0004252	0.00767849	2.97189	2.82596	8	174	serine-type endopeptidase activity	GO_MF	AZU1,CTRB1,IMMP1L,KLK12,MMP1,MMP10,PCSK5,RHBDL3_x000D_
GO:0008324	0.00813605	1.92441	10.3278	19	638	cation transmembrane transporter activity	GO_MF	ATP1A3,ATP6V1B1,ATP6V1G3,CACHD1,CACNA1A,CACNG4,CALHM1,GRIA3,GRIK4,HCN4,KCNK2,KCNMB4,KCNN3,KCNQ3,SCN3B,SLC18A2,SLC1A4,SLC1A7,SNAP25,TRPM3_x000D_
GO:0015293	0.00924052	3.14514	2.33873	7	144	symporter activity	GO_MF	SLC10A7,SLC16A9,SLC18A2,SLC1A4,SLC1A7,SLC6A17,SLC6A18_x000D_
GO:0005215	0.00982435	1.63448	19.9442	31	1228	transporter activity	GO_MF	ABCA8,ATP1A3,ATP6V1B1,ATP6V1G3,CACHD1,CACNA1A,CACNG4,CALHM1,CLIC6,GJB1,GJC2,GPIHBP1,GRIA3,GRIK4,HCN4,KCNK2,KCNMB4,KCNN3,KCNQ3,OSBPL6,SCN3B,SLC10A7,SLC16A9,SLC18A2,SLC1A4,SLC1A7,SLC6A17,SLC6A18,SLCO5A1,SNAP25,TRPM3_x000D_
GO:0001540	0.0102602	4.03576	1.31554	5	81	amyloid-beta binding	GO_MF	APBA1,ATP1A3,CACNA1A,DLGAP3,GRIA3_x000D_
GO:0005085	0.0109036	2.59544	3.62178	9	223	guanyl-nucleotide exchange factor activity	GO_MF	FGD2,PLEKHG4B,PREX2,RAPGEF5,RASGEF1B,RASGRP1,RASGRP4,TIAM1,TIAM2_x000D_
GO:0033612	0.0113415	7.04977	0.470994	3	29	receptor serine/threonine kinase binding	GO_MF	BMP6,CFC1,TDGF1_x000D_
GO:0005509	0.0128368	1.80173	11.58	20	713	calcium ion binding	GO_MF	CDH18,CDH20,DLL1,EGFL6,GUCA1A,IHH,ITLN1,MATN2,NHSL2,NKD1,NRXN1,PADI2,PCDH1,PCDHB3,PCDHB8,RASGRP1,RASGRP4,RHBDL3,SLIT1,SYT1_x000D_
GO:0070410	0.0131257	13.5443	0.178653	2	11	co-SMAD binding	GO_MF	GATA4,PAX6_x000D_
GO:0070697	0.0131257	13.5443	0.178653	2	11	activin receptor binding	GO_MF	CFC1,TDGF1_x000D_
GO:0048018	0.0142541	1.96526	7.94193	15	489	receptor ligand activity	GO_MF	BMP6,CHGB,EDN3,ENDOU,FGF16,GDF7,GUCA2A,IL36G,PDYN,SEMA6B,SEMA6D,TDGF1,WNT1,WNT8A,WNT9A_x000D_
GO:0098772	0.0154967	1.55352	22.3346	33	1410	molecular function regulator activity	GO_MF	ADAP1,ANOS1,ARHGAP42,BCAS3,BMP6,CACNG4,CCNA1,CCNF,CHGB,DKK2,EDN3,ELFN1,ENDOU,FGD2,FGF16,GDF7,GUCA1A,GUCA2A,IL36G,KCNMB4,MMP16,NRXN1,OAZ3,PDYN,PHACTR3,PIK3R5,PLEKHG4B,PPP1R1C,PPP2R2B,PREX2,PSMC3IP,RAPGEF5,RASGEF1B,RASGRP1,RASGRP4,RASL12,RGS4,SCN3B,SEMA6B,SEMA6D,SERPINI1,TBC1D26,TCF23,TDGF1,TIAM1,TIAM2,WNT1,WNT8A,WNT9A_x000D_
GO:0015269	0.0155834	12.1892	0.194894	2	12	calcium-activated potassium channel activity	GO_MF	KCNMB4,KCNN3_x000D_
GO:0030545	0.0166176	1.88275	8.8352	16	544	signaling receptor regulator activity	GO_MF	BMP6,CHGB,DKK2,EDN3,ENDOU,FGF16,GDF7,GUCA2A,IL36G,PDYN,SEMA6B,SEMA6D,TDGF1,WNT1,WNT8A,WNT9A_x000D_
GO:0005227	0.0180144	11.1495	0.20986	2	13	calcium activated cation channel activity	GO_MF	CALHM1,KCNMB4,KCNN3,TRPM3_x000D_
GO:0005344	0.0210329	10.1566	0.227376	2	14	oxygen carrier activity	GO_MF	HBE1,NGB_x000D_
GO:0019992	0.0210329	10.1566	0.227376	2	14	diacylglycerol binding	GO_MF	RASGRP1,RASGRP4_x000D_
GO:0071837	0.0210329	10.1566	0.227376	2	14	HMG box domain binding	GO_MF	EGR2,PAX6_x000D_
GO:0022843	0.0217519	3.29714	1.59025	5	99	voltage-gated cation channel activity	GO_MF	CACHD1,CACNA1A,CACNG4,CALHM1,HCN4,KCNK2,KCNN3,KCNQ3,SNAP25_x000D_
GO:0010851	0.0271521	8.70467	0.259859	2	16	cyclase regulator activity	GO_MF	GUCA1A,GUCA2A_x000D_
GO:0015172	0.0271521	8.70467	0.259859	2	16	acidic amino acid transmembrane transporter activity	GO_MF	SLC1A4,SLC1A7_x000D_
GO:0019841	0.0271521	8.70467	0.259859	2	16	retinol binding	GO_MF	CRABP1,LRAT_x000D_
GO:0005267	0.0318593	2.96315	1.75959	5	109	potassium channel activity	GO_MF	GRIK4,HCN4,KCNK2,KCNMB4,KCNN3,KCNQ3,SNAP25_x000D_
GO:0043395	0.0338925	7.61574	0.292341	2	18	heparan sulfate proteoglycan binding	GO_MF	AZU1,SLIT1_x000D_
GO:0004222	0.0348322	2.88875	1.80277	5	111	metalloendopeptidase activity	GO_MF	ADAMTS18,ADAMTS3,MMP1,MMP10,MMP16_x000D_
GO:0004970	0.0374812	7.16736	0.308582	2	19	ionotropic glutamate receptor activity	GO_MF	GRIA3,GRIK4_x000D_
GO:0001227	0.0375377	1.98044	5.21342	10	321	DNA-binding transcription repressor activity, RNA polymerase II-specific	GO_MF	BACH2,FOXD3,FOXS1,MSC,PAX6,ZBTB32,ZNF343,ZNF529,ZNF536,ZNF669_x000D_
GO:0004864	0.0385542	4.25864	0.747094	3	46	protein phosphatase inhibitor activity	GO_MF	ELFN1,PHACTR3,PPP1R1C_x000D_
GO:0005272	0.0385542	4.25864	0.747094	3	46	sodium channel activity	GO_MF	GRIK4,HCN4,SCN3B_x000D_
GO:0000979	0.041208	6.7688	0.324823	2	20	RNA polymerase II core promoter sequence-specific DNA binding	GO_MF	GBX2,PAX6_x000D_
GO:0001972	0.041208	6.7688	0.324823	2	20	retinoic acid binding	GO_MF	CRABP1,LRAT_x000D_
GO:0017075	0.041208	6.7688	0.324823	2	20	syntaxin-1 binding	GO_MF	SNAP25,SYT1_x000D_
GO:0005243	0.0450677	6.41219	0.341065	2	21	gap junction channel activity	GO_MF	GJB1,GJC2_x000D_
GO:0005516	0.0452505	2.2256	3.24823	7	200	calmodulin binding	GO_MF	CAMK2B,KCNN3,KCNQ3,MYH7,PDE1C,RGS4,SYT1_x000D_
GO:0030742	0.0490549	6.09125	0.357306	2	22	GTP-dependent protein binding	GO_MF	RAPGEF5,RASGRP4_x000D_

## Sheet: c_EnrichR_Encode
Term	Overlap	P-value	Adjusted P-value	Old P-value	Old Adjusted P-value	Odds Ratio	Combined Score	Genes
SUZ12 CHEA	88/1684	8.41863e-22	7.57677e-20	0	0	3.8898	188.758	CLIC6;CD83;TMEM200A;COL14A1;IHH;HR;MEOX2;ELFN1;BACH2;HS6ST2;RXFP3;JPH3;ADAMTS3;LRAT;SLC16A9;PLXNC1;BVES;SLC18A2;CHGB;FOXD3;SLC6A17;EDN3;SFMBT2;SEMA6D;NGB;EBF3;PAX6;DKK2;SHISA6;TIAM2;SFRP1;ISL2;MMP16;PAX7;HECW2;RHOJ;KCNQ3;TOX;CAMK2B;HCN4;NRN1;NTM;CRABP1;CXCR4;LPAR3;GATA4;RASGRP1;DLL1;NKD1;BRINP2;FAM83F;BRINP1;GBX2;CDH20;ADAMTS18;SLIT1;KCNMB4;RHBDL3;MSC;WNT1;PCDH1;NTSR1;CACNG4;TMEM132D;TFAP2B;NTRK2…
REST CHEA	42/1280	4.37738e-05	0.00196982	0	0	2.06902	20.7656	CAMK2B;SNAP25;ATL1;NTM;NRXN1;CCNF;IHH;NRXN3;GRIK4;CACNA1A;LPAR3;MCHR1;RXFP3;FGD2;GLT1D1;BRINP2;JPH3;BRINP1;SLIT1;ROPN1L;SCN3B;RHBDL3;DLGAP3;ZNF665;PCDH1;TAS1R3;TRPM3;GALNT9;CHGB;GPIHBP1;TMEM132D;NTRK2;SYT1;LRRN2;SEMA6D;PDYN;GPCPD1;MYT1;NFASC;EFNA2;ADRB3;ZNF536
SMAD4 CHEA	21/584	0.00126344	0.0379031	0	0	2.20487	14.7151	BCAS3;SFMBT2;SEMA6D;KRT13;NRXN3;PAX6;PDYN;PCSK5;HS6ST2;ROBO1;HS3ST2;FAM83F;NFASC;MEIS1;PAX7;RASGEF1B;HECW2;PIP5K1B;FILIP1;KCNN3;B4GALNT3
EZH2 CHEA	10/237	0.00818294	0.184116	0	0	2.56258	12.315	PAX7;CRABP1;IHH;ITLN1;ZNF536;PLXNC1;SLC16A9;WNT1;ELFN1;NKD1
POU5F1 CHEA	10/261	0.0153102	0.237039	0	0	2.31469	9.67365	SOX2;SFRP1;MEIS1;GBX2;EYA1;LRRN2;PAX6;NRARP;TDGF1;DLL1
REST ENCODE	13/383	0.0158026	0.237039	0	0	2.04718	8.49084	SNAP25;NRXN1;SOGA3;RXFP3;FGD2;LRRC16B;HS3ST2;BRINP1;ABLIM2;SARM1;RIMKLA;SCN3B;CHGB
AR CHEA	27/1095	0.0386946	0.496713	0	0	1.4824	4.82085	RD3;ATL1;LPAR3;AXDND1;HS6ST2;PREX2;PDZD2;RASGEF1B;ADAMTS18;PHACTR3;CSMD2;BCAS3;SLC10A7;SEMA6D;ANK2;TIAM1;CCNA1;SFRP1;MMP16;PPP2R2B;UST;APBA1;SERPINI1;TOX;PDE9A;MATN2;GAS7
SALL4 CHEA	11/355	0.0441523	0.496713	0	0	1.85446	5.78612	MEIS1;ADRB3;GBX2;LRRN2;IHH;CXCR4;ANK2;EMB;BACH2;HS6ST2;ZSWIM3
SOX2 CHEA	19/775	0.0778629	0.778629	0	0	1.46154	3.73102	EYA1;LRRN2;ATL1;EBF3;SLCO5A1;PAX6;NRARP;MYT1;DLL1;HS6ST2;SOX2;SFRP1;BRINP2;GBX2;CACHD1;PHACTR3;KCNMB4;B4GALT6;TDGF1
SUZ12 ENCODE	4/105	0.10748	0.967322	0	0	2.27781	5.08054	IHH;PDE4B;WNT1;MDGA1
TCF3 CHEA	22/1006	0.148406	0.999996	0	0	1.29647	2.47341	CAMK2B;LRRN2;WNT8A;EBF3;SLCO5A1;PAX6;ADAP1;FBXL13;DUSP27;DLL1;HS6ST2;SOX2;SFRP1;BRINP2;GNG2;GBX2;CACHD1;EMB;DLGAP3;RAPGEF5;B4GALT6;TDGF1
GATA1 CHEA	18/807	0.157984	0.999996	0	0	1.32032	2.43635	BCAS3;CD83;OSBPL6;BACH2;TIAM1;MEIS1;ZDHHC19;FAM212A;COL9A1;ST3GAL5;CMPK2;ROPN1L;PIP5K1B;KCNN3;PLXNC1;RAPGEF5;MDGA1;SLC18A2
TP63 CHEA	29/1399	0.170998	0.999996	0	0	1.22881	2.17021	EXOC3L2;LRRC10B;LPAR3;GATA4;SLC1A4;BACH2;PSMC3IP;HCAR3;FAM83F;ADAMTS3;ST3GAL5;EMB;PLXNC1;SEMA6B;OSBPL6;HBE1;PLXDC2;MMP10;SHISA7;NFASC;MEIS1;FAM212A;PAX7;PPP2R2B;FEZ1;TET3;EPPK1;C8ORF74;RAPGEF5
TRIM28 CHEA	5/210	0.294789	0.999996	0	0	1.39945	1.70943	FOXD3;SFRP1;GBX2;ATL1;DLL1
EGR1 CHEA	7/315	0.299583	0.999996	0	0	1.30483	1.5728	EGR2;FAM83F;RASGEF1B;KISS1R;LPAR3;PCDH1;KCNK2
MYOD1 ENCODE	4/166	0.319923	0.999996	0	0	1.41569	1.61342	GATM;ABLIM2;TNNT3;XIRP1
NANOG CHEA	12/595	0.327943	0.999996	0	0	1.18248	1.31836	SOX2;SFRP1;GBX2;EYA1;LRRN2;PPP2R2B;WNT8A;PAX6;EMB;TDGF1;DLL1;HS6ST2
EZH2 ENCODE	7/338	0.363236	0.999996	0	0	1.21272	1.22812	SOX2;FAM131B;CACNA1A;SLCO5A1;SLC16A9;PLXDC1;EFR3B
NFE2L2 CHEA	19/1022	0.396897	0.999996	0	0	1.08722	1.00468	EYA1;COL14A1;SEMA6D;NRXN1;DCLK2;SLC1A4;PLXDC2;GPCPD1;BMP6;PREX2;TIAM2;RGS4;PHOSPHO1;MEIS1;FAM131B;ADSSL1;CACHD1;SLC16A9;MATN2
STAT3 CHEA	3/177	0.589699	0.999996	0	0	0.985034	0.520238	SFMBT2;KCNK2;CDH18
RAD21 ENCODE	21/1265	0.599342	0.999996	0	0	0.962271	0.492609	POLR2J4;EGR2;COL14A1;LGI4;ATL1;KIAA1549L;WNT9A;ADAP1;PLXDC1;RXFP3;PSMC3IP;SH3RF3;VMO1;FOXS1;FAM212A;FAM196B;CCDC85A;APBA1;CEP85;WNT1;PCDH1
IRF8 CHEA	2/121	0.618806	0.999996	0	0	0.960096	0.460811	SLC10A7;ZBTB32
SMC3 ENCODE	19/1181	0.652004	0.999996	0	0	0.930454	0.39796	EGR2;COL14A1;LGI4;ATL1;ITLN1;GRIK4;WNT9A;PLXDC1;RASGRP1;RXFP3;PSMC3IP;SH3RF3;VMO1;FOXS1;FAM212A;FAM196B;KCNQ3;APBA1;WNT1
FOXA1 ENCODE	3/205	0.687785	0.999996	0	0	0.847275	0.317117	RAPGEF5;LINC00222;BACH2
CEBPB ENCODE	2/144	0.711673	0.999996	0	0	0.803641	0.273347	ABLIM2;LONRF1
CTCF ENCODE	28/1790	0.729364	0.999996	0	0	0.899855	0.283979	COL14A1;ATL1;GRIK4;SLC1A4;NRARP;RASGRP1;RXFP3;PSMC3IP;VMO1;FOXS1;ARHGAP42;FAM196B;CCDC85A;ST3GAL5;WNT1;NTRK2;EGR2;LGI4;WNT9A;PLXDC1;SH3RF3;FAM212A;TNNT3;KCNQ3;ADSSL1;APBA1;CEP85;MATN2
RELA ENCODE	7/484	0.730113	0.999996	0	0	0.835172	0.262709	KLLN;PSMC3IP;CD83;ZBTB32;CXCR4;PTPRCAP;RND1
TP53 CHEA	4/319	0.801519	0.999996	0	0	0.722353	0.159818	NTRK2;ATL1;KCNN3;HS6ST2
KLF4 CHEA	14/987	0.806486	0.999996	0	0	0.814606	0.175196	FOXD3;LGI4;CRABP1;WNT8A;DCLK2;PAX6;TMEM74;SOX2;SFRP1;GBX2;ZNF536;WNT1;TDGF1;ZNF367
FOXM1 ENCODE	1995-01-01	0.808359	0.999996	0	0	0.606724	0.12908	CCNF
ZKSCAN1 ENCODE	1/120	0.876092	0.999996	0	0	0.478649	0.0633174	CEP85
TRIM28 ENCODE	1/120	0.876092	0.999996	0	0	0.478649	0.0633174	ATF7IP2
ZC3H11A ENCODE	1/129	0.894109	0.999996	0	0	0.444789	0.0497841	ATL1
PPARG CHEA	6/535	0.901153	0.999996	0	0	0.641838	0.0668028	FAM83F;UBD;B4GALNT3;ATP6V1G3;ROBO1;RND1
ERG CHEA	1/144	0.918519	0.999996	0	0	0.397827	0.0338125	MTHFD2L
ESR1 CHEA	1/154	0.931586	0.999996	0	0	0.371634	0.0263364	GRIK4
NFIC ENCODE	2/279	0.954539	0.999996	0	0	0.409124	0.0190354	ST3GAL5;CDON
GATA2 CHEA	8/772	0.95759	0.999996	0	0	0.588756	0.0255142	BLM;NT5DC4;ZNF669;CMPK2;PIP5K1B;RAPGEF5;DLL1;RASGRP4
PPARD CHEA	2/285	0.958351	0.999996	0	0	0.400326	0.0170302	LMTK3;ZNF367
RCOR1 ENCODE	7/702	0.959883	0.999996	0	0	0.566689	0.0232025	PSMC3IP;FAM212A;CCNF;SLC1A4;NRARP;GPCPD1;ZNF367
SP1 ENCODE	7/707	0.961852	0.999996	0	0	0.562493	0.0218779	KLLN;IMMP1L;BCAS3;FAM72B;CDON;ZSWIM3;TMEM45A
FOS ENCODE	6/637	0.964791	0.999996	0	0	0.535217	0.019184	IMMP1L;BCAS3;FAM72B;ZSWIM3;RND1;FAM72A
RFX5 ENCODE	5/559	0.965524	0.999996	0	0	0.508557	0.0178422	IMMP1L;RSPH1;NRARP;NUP62CL;GPCPD1
FOXA2 ENCODE	2/316	0.973649	0.999996	0	0	0.360226	0.00961954	OSBPL6;SARM1
STAT5A ENCODE	1/233	0.982857	0.999996	0	0	0.244094	0.00422073	GPCPD1
HNF4A ENCODE	13/1276	0.987427	0.999996	0	0	0.571959	0.00723704	KLLN;IHH;GATA4;GPCPD1;NKD1;RND1;VMO1;KISS1R;SARM1;PLXNC1;ZNF367;ZNF343;MYH7
CEBPD ENCODE	6/734	0.988059	0.999996	0	0	0.461538	0.00554423	KLLN;ABLIM2;ZNF669;BUD13;LONRF1;ZNF367
RUNX1 CHEA	13/1294	0.989348	0.999996	0	0	0.56337	0.00603346	CAMK2B;ANK2;FOXS1;FAM83F;RSPH1;BRINP1;NAV3;KISS1R;PADI2;MKRN3;AUNIP;GAS7;FAM72A
IRF1 ENCODE	1/263	0.989879	0.999996	0	0	0.21581	0.00219534	CMPK2
IRF3 ENCODE	5/663	0.989931	0.999996	0	0	0.425846	0.00430951	IMMP1L;BCAS3;BLM;ZSWIM3;TMEM45A
BCL3 ENCODE	1/273	0.991511	0.999996	0	0	0.207769	0.00177131	TAS1R3
EGR1 ENCODE	3/537	0.99548	0.999996	0	0	0.315035	0.00142703	ISL2;RASGEF1B;AUNIP
PBX3 ENCODE	11/1269	0.997061	0.999996	0	0	0.483102	0.001422	KLLN;AMER1;TIAM1;BCAS3;ZNF669;PADI2;ATP1A3;ZNF367;ZSWIM3;RND1;TMEM45A
BHLHE40 ENCODE	1/348	0.997734	0.999996	0	0	0.162232	0.000367956	ZNF367
SPI1 CHEA	8/1056	0.997992	0.999996	0	0	0.422755	0.000849613	GNG2;GSTO2;ATL1;PADI2;PTPRCAP;RASGRP4;PIK3R5;FGD2
E2F4 ENCODE	4/710	0.998395	0.999996	0	0	0.315781	0.000507173	PSMC3IP;BLM;CCNF;ZNF367
SP2 ENCODE	7/994	0.998509	0.999996	0	0	0.392891	0.000586388	BCAS3;POLR2J4;ATF7IP2;FAM72B;ZSWIM3;FAM72A;TMEM45A
TCF7L2 ENCODE	2/583	0.999596	0.999996	0	0	0.191996	7.75534e-05	PHOSPHO1;SARM1
ZBTB33 ENCODE	3/702	0.999607	0.999996	0	0	0.238594	9.3763e-05	BCAS3;SPATA33;GSG2
TCF3 ENCODE	4/840	0.999747	0.999996	0	0	0.264847	6.69386e-05	EGR2;GATM;CMPK2;ZNF367
TAF7 ENCODE	2/640	0.999839	0.999996	0	0	0.17432	2.80897e-05	SLC16A9;GPCPD1
SPI1 ENCODE	11/1540	0.999861	0.999996	0	0	0.391622	5.43923e-05	ISL2;PHOSPHO1;ATL1;KRT13;PIP5K1B;WNT1;B4GALT6;AXDND1;RASGRP4;PIK3R5;FGD2
FLI1 ENCODE	2/650	0.999863	0.999996	0	0	0.17154	2.35395e-05	PSMC3IP;SERPINI1
UBTF ENCODE	12/1631	0.99987	0.999996	0	0	0.402681	5.24914e-05	EGR2;FAM212A;LRRC75A;GSG2;ATL1;PIP5K1B;NRARP;LONRF1;ADAP1;GPCPD1;EFR3B;LRRC16B
ZMIZ1 ENCODE	4/914	0.999913	0.999996	0	0	0.242353	2.11145e-05	FAM212A;KISS1R;PTPRCAP;ZSWIM3
MYC CHEA	1/573	0.999955	0.999996	0	0	0.0972701	4.3658e-06	ZNF367
USF2 ENCODE	4/965	0.999957	0.999996	0	0	0.228867	9.74031e-06	BCAS3;BLM;ST3GAL5;ZNF367
ZNF384 ENCODE	2/730	0.999961	0.999996	0	0	0.152047	5.94289e-06	GRIK4;CXCR4
USF1 ENCODE	8/1423	0.999977	0.999996	0	0	0.306933	7.04462e-06	KLLN;FOXD3;BCAS3;BLM;GBX2;SARM1;ST3GAL5;ZNF367
SIN3A ENCODE	5/1131	0.99998	0.999996	0	0	0.242721	4.95762e-06	SNAP25;BLM;SPATA33;ROPN1L;ZNF367
CREB1 CHEA	8/1444	0.999982	0.999996	0	0	0.302096	5.54459e-06	SNAP25;BCAS3;ISL2;ABLIM2;CCNF;XIRP1;EBF3;ZNF367
NFYA ENCODE	17/2250	0.999983	0.999996	0	0	0.405635	6.82203e-06	AMER1;BCAS3;BLM;CCNF;RND1;PSMC3IP;IMMP1L;RSPH1;ZNF669;CEP85;SERPINI1;NUP62CL;ZNF367;FAM72B;ZSWIM3;ZNF343;TMEM45A
CHD1 ENCODE	1/655	0.999987	0.999996	0	0	0.0847086	1.10406e-06	GPCPD1
SIX5 ENCODE	4/1094	0.999991	0.999996	0	0	0.200389	1.88424e-06	ABLIM2;LMTK3;SERPINI1;ZNF343
E2F1 CHEA	2/859	0.999992	0.999996	0	0	0.12828	1.0045e-06	PSMC3IP;ZNF367
E2F6 ENCODE	26/3245	0.999994	0.999996	0	0	0.417492	2.51957e-06	KLLN;BLM;LRRC10B;CCNF;NRARP;KIF17;RASGRP1;LRRC16B;PSMC3IP;GBX2;GSG2;PCDH1;ZNF367;BCAS3;LRRC75A;EAF2;PNMA3;GPCPD1;FBXL13;BMP6;SPATA33;CMPK2;AUNIP;APBA1;BUD13;NUP62CL
NFYB ENCODE	28/3715	0.999994	0.999996	0	0	0.383774	2.19326e-06	AMER1;BLM;CCNF;SLC1A4;RND1;PSMC3IP;ZNF669;RIMKLA;ZNF367;ZSWIM3;ZNF343;BCAS3;EAF2;GPCPD1;EFR3B;GUCA2A;BMP6;IMMP1L;ISL2;PHOSPHO1;MEIS1;RSPH1;CEP85;SERPINI1;NUP62CL;FAM72B;FAM72A;TMEM45A
TAF1 ENCODE	3346-09-01	0.999994	0.999996	0	0	0.131382	7.31923e-07	KLLN;IMMP1L;GSG2;EAF2;ZNF669;BUD13;SERPINI1;OAZ3;ZSWIM3
BRCA1 ENCODE	18/3218	0.999994	0.999996	0	0	0.283942	1.56765e-06	KLLN;BCAS3;SLC10A7;EAF2;FBXL13;PSMC3IP;IMMP1L;ISL2;SPATA33;GSG2;MTHFD2L;ADSSL1;ZNF669;BUD13;CEP85;SERPINI1;ZNF367;TMEM45A
ATF2 ENCODE	2852-09-01	0.999995	0.999996	0	0	0.158879	8.52263e-07	KLLN;BCAS3;SLC10A7;GSTO2;GSG2;ZNF669;BUD13;SERPINI1;GPCPD1
YY1 ENCODE	2753-08-01	0.999995	0.999996	0	0	0.146682	7.80028e-07	KLLN;IMMP1L;SNAP25;SLC10A7;GSG2;MTHFD2L;BUD13;OAZ3
ELF1 ENCODE	2483-09-01	0.999995	0.999996	0	0	0.186583	9.66798e-07	MEIS1;RSPH1;SPATA33;MTHFD2L;LMTK3;ZNF669;AXDND1;ZSWIM3;ZNF343
CREB1 ENCODE	2238-07-01	0.999995	0.999996	0	0	0.162234	8.18225e-07	ISL2;SLC10A7;ZNF669;LONRF1;GPCPD1;ZNF367;AXDND1
ZBTB7A ENCODE	2184-07-01	0.999995	0.999996	0	0	0.166773	8.35715e-07	EFNA2;SPATA33;KISS1R;ST3GAL5;SLC1A4;LONRF1;AXDND1
GABPA ENCODE	2082-07-01	0.999995	0.999996	0	0	0.175992	8.70733e-07	PSMC3IP;SPATA33;ZNF669;SERPINI1;ZSWIM3;ZNF343;ZNF772
MAX ENCODE	2073-05-01	0.999995	0.999996	0	0	0.12544	6.19873e-07	BCAS3;BLM;MTHFD2L;EAF2;ZNF367
NRF1 ENCODE	8/1882	0.999995	0.999996	0	0	0.225924	1.09282e-06	POLR2J4;FSD1L;ABLIM2;SFMBT2;GSG2;ROPN1L;CEP85;AXDND1
PML ENCODE	3/1596	0.999995	0.999996	0	0	0.0997564	4.58246e-07	PSMC3IP;BLM;ZNF367
MYC ENCODE	1/1515	0.999995	0.999996	0	0	0.0349354	1.58063e-07	FBXL13
BCLAF1 ENCODE	1/851	0.999996	0.999996	0	0	0.0645035	2.61676e-07	SERPINI1

## Sheet: d_EnrichR_Transfac
Term	Overlap	P-value	Adjusted P-value	Old P-value	Old Adjusted P-value	Odds Ratio	Combined Score	Genes
NFKB1 (mouse)	77/3284	0.00229331	0.363172	0	0	1.47918	8.99008	OLFML2B;CD83;TMEM200A;COL14A1;HR;ELFN1;HS6ST2;RND1;PREX2;GPR173;JPH3;FSD1L;PHACTR3;DLGAP3;BVES;SH3GL2;GALNT9;SEMA6B;GSTO2;ZBTB32;WNT9A;DUSP27;ADRB3;KCNQ3;PADI2;NUP62CL;RD3;HCN4;RASL12;PDE1C;ATL1;CRABP1;ATP1A3;GATA4;SLCO5A1;SLC1A4;SLC1A7;DLL1;BEGAIN;LRRC16B;CALHM1;GJC2;PDZD2;GNG2;ADAMTS18;UBD;KISS1R;ST3GAL5;KCNMB4;CYYR1;B4GALNT3;LONRF1;WNT1;PCDH1;TRPM3;NTSR1;GRIA3;PACSIN1;TMEM132D;SYT1;EYA1;EAF2;F…
TFAP2A (mouse)	44/1663	0.00279699	0.363172	0	0	1.63399	9.60656	CD83;COL14A1;ATP1A3;PRDM12;GXYLT2;NKD1;RASGRP4;ZDHHC19;GNG2;OTOG;KISS1R;PHACTR3;SCN3B;B4GALNT3;RHBDL3;DLGAP3;MSC;BVES;TRPM3;NTSR1;LAIR1;GRIA3;GPIHBP1;PACSIN1;SEMA6B;LAG3;EGFL6;LRRN2;LGI4;PDYN;ADAP1;MYT1;DCLK1;HS3ST2;EFNA2;ADRB3;PAX7;RHOJ;FAM181A;PTPRCAP;PDE9A;MATN2;GAS7;SPSB4
HINFP (human)	71/3047	0.00410296	0.363172	0	0	1.45767	8.01141	SNAP25;CD83;CCNF;ATF7IP2;HR;KRT20;RXFP3;RND1;PREX2;RGS4;JPH3;PDE4B;PHACTR3;ROPN1L;PLXNC1;MAGEA5;SLC18A2;GALNT9;CDON;ZNF682;BCAS3;LAG3;SFMBT2;SEMA6D;PAX6;PDYN;MYT1;TIAM2;SFRP1;PHOSPHO1;KRT38;TOX;ZNF676;B4GALT6;ATL1;ITLN1;CXCR4;ATP1A3;LPAR3;SLC1A4;AXDND1;DLL1;NKD1;PIK3R5;FAM83F;CDH20;ZNF669;PIP5K1B;RHBDL3;CSMD2;LONRF1;PCDH1;TRPM3;NTSR1;CACNG4;NTRK2;GLYATL1;CKMT1A;NAP1L3;ABCA8;PLXDC2;FBXL13;DCLK1;GC…
KLF11 (human)	37/1388	0.00537248	0.363172	0	0	1.63297	8.53465	CAMK2B;CCNF;CXCR4;GUCA1A;ATP1A3;HR;PRDM12;SLC1A7;BEGAIN;FUT3;GPR173;GJC2;ABLIM2;GBX2;PLEKHG4B;PHACTR3;SLIT1;MAGEA5;CSMD2;NTSR1;GPIHBP1;LAG3;SLC6A18;LRRN2;CTRB1;AZU1;GUCA2A;HS3ST2;HECW2;TNNT3;ADSSL1;PADI2;EPPK1;CNIH2;SIGLEC7;PDE9A;FAM72B
IRF8 (human)	40/1550	0.0065792	0.363172	0	0	1.58121	7.94376	NRXN1;CCNF;TCF23;ATF7IP2;NRARP;PCSK5;OAZ3;PIK3R5;PREX2;PSMC3IP;ENDOU;PRB4;GBX2;CAPN6;PDE4B;LRAT;KCNN3;EMB;SUSD5;PCDH1;CACNG4;CHGB;EGR2;COX8C;SLC6A17;LSAMP;KRT13;PLXDC1;GDF7;PHOSPHO1;MMP16;HECW2;FAM131B;MKRN3;APBA1;SIGLEC7;MDGA1;FAM72B;GAS7;FAM72A
KLF4 (human)	38/1485	0.00913904	0.388207	0	0	1.56271	7.33726	CAMK2B;CCNF;CXCR4;GUCA1A;ATP1A3;HR;PRDM12;SLC1A7;BEGAIN;FUT3;GPR173;GJC2;ABLIM2;GBX2;PLEKHG4B;PHACTR3;SLIT1;MAGEA5;CSMD2;LONRF1;NTSR1;GPIHBP1;LAG3;SLC6A18;LRRN2;CTRB1;AZU1;GUCA2A;HS3ST2;HECW2;TNNT3;ADSSL1;PADI2;EPPK1;CNIH2;SIGLEC7;PDE9A;FAM72B
FOXA3 (human)	9/207	0.00984584	0.388207	0	0	2.64016	12.1994	EDN3;ADRB3;ATL1;ATF7IP2;EBF3;ZNF665;TRPM3;OAZ3;GAS7
NFIA (human)	34/1416	0.0306651	0.999989	0	0	1.45025	5.05358	LRRC10B;TCF23;GUCA1A;SLCO5A1;HR;MCHR1;PIK3R5;BEGAIN;FUT6;GJC2;ABLIM2;GNG2;FAM196B;PHACTR3;MAGEA5;SLC6A18;SLC10A7;SLC6A17;LRRN2;NAP1L3;PNMA3;ABCA8;WNT9A;PDYN;GCK;PPP2R2B;MTHFD2L;TNNT3;RHOJ;ADSSL1;SARM1;FAM181A;TBC1D26;GAS7
ZNF148 (human)	37/1591	0.0374501	0.999989	0	0	1.40391	4.61148	CAMK2B;CCNF;CXCR4;GUCA1A;ATP1A3;HR;PRDM12;SLC1A7;BEGAIN;FUT3;GPR173;GJC2;ABLIM2;GBX2;PHACTR3;SLIT1;MAGEA5;CSMD2;ZNF367;NTSR1;GALNT9;GPIHBP1;PACSIN1;SLC6A18;LRRN2;CTRB1;CXORF49B;PLXDC1;HS3ST2;HECW2;ADSSL1;PADI2;EPPK1;PTPRCAP;CNIH2;PDE9A;FAM72B
GABPA (human)	5/108	0.0388401	0.999989	0	0	2.79993	9.09501	TFAP2B;HECW2;SUSD5;PDYN;PCSK5
EGR1 (mouse)	37/1617	0.0457899	0.999989	0	0	1.37882	4.25186	CAMK2B;RASL12;NRN1;PDE1C;TMEM200A;CCNF;CACNA1A;DLL1;JPH3;FSD1L;RASGEF1B;PHACTR3;KCNMB4;DLGAP3;ATP6V1G3;MSC;RAI2;PACSIN1;SEMA6B;FOXD3;NTRK2;LRRN2;SEMA6D;DCLK2;EBF3;WNT9A;SHISA6;SH3RF3;PYGO1;FGF16;PHOSPHO1;MEIS1;RSPH1;KCNQ3;APBA1;KCNK2;MDGA1
GATA6 (human)	33/1447	0.0593995	0.999989	0	0	1.36892	3.86509	PTGFR;ATL1;GUCA1A;SLCO5A1;TMEM74;KRT20;OAZ3;PREX2;RGS4;GBX2;ZNF529;EMB;ATP6V1G3;TRPM3;ZNF343;TMEM132D;SLC10A7;SLC6A17;EDN3;EYA1;MMP1;CKMT1A;NAP1L3;ANK2;ABCA8;BMP6;NFASC;MKRN3;BUD13;ZNF676;TDGF1;KCNK2;CDH18
ARNT (human)	30/1303	0.0636595	0.999989	0	0	1.37968	3.79994	CAMK2B;SNAP25;NRN1;CCNF;CXCR4;ATP1A3;LPAR3;SLCO5A1;RASGRP4;FAM83F;PDE4B;SLIT1;ZNF502;CSMD2;LONRF1;NTSR1;PACSIN1;NTRK2;SFMBT2;EBF3;EFR3B;GDF7;HS3ST2;CCNA1;MEIS1;RSPH1;MMP16;CMPK2;TBC1D26;MATN2
CBEPA (human)	31/1366	0.069723	0.999989	0	0	1.35921	3.61987	EXOC3L2;PDE1C;TMEM200A;HEPACAM;CACNA1A;SLCO5A1;PIK3R5;LRRC16B;SOX2;FUT6;CALHM1;CAPN6;ZNF529;TSPAN7;KISS1R;PHACTR3;KCNN3;PCDH1;GRIA3;RAI2;CACNG4;LAG3;DCLK2;ANK2;PLXDC2;KRT38;PPP1R1C;SERPINI1;KCNK2;GAS7;TMEM45A
TCFAP2A (human)	31/1367	0.070244	0.999989	0	0	1.35811	3.60685	KLLN;CAMK2B;NRN1;PDE1C;ATL1;NTM;IHH;NRARP;DLL1;BEGAIN;JPH3;GBX2;KCNMB4;FAM150B;PLXNC1;RHBDL3;PCDH1;BVES;ZNF367;NTSR1;GALNT9;CACNG4;EBF3;ADAP1;CCNA1;FAM131B;KCNQ3;CNIH2;B4GALT6;PDE9A;SPSB4
ZBTB7A (human)	31/1373	0.0734277	0.999989	0	0	1.3516	3.52964	NRN1;CCNF;IHH;NRARP;PRDM12;BEGAIN;GPR173;JPH3;GBX2;ROPN1L;FAM150B;PLXNC1;GALNT9;PACSIN1;EGR2;OSBPL6;SEMA6D;PAX6;ADAP1;GDF7;HS3ST2;MMP16;HECW2;KCNQ3;CACHD1;SARM1;SERPINI1;PTPRCAP;RAPGEF5;B4GALT6;KCNK2
TEAD2 (human)	33/1486	0.0787439	0.999989	0	0	1.32932	3.37855	CAMK2B;NRN1;PDE1C;CCNF;DLL1;LRRC16B;PREX2;JPH3;FSD1L;GSG2;ST3GAL5;KCNN3;SLC18A2;GALNT9;GPIHBP1;PACSIN1;KRTAP11-1;SFMBT2;SEMA6D;CXORF49B;FBXL13;PLXDC1;GUCA2A;GATM;GJB1;TNNT3;ADSSL1;CACHD1;CNIH2;PDE9A;GAS7;SPSB4;FAM72A
NR5A2 (mouse)	38/1748	0.0794735	0.999989	0	0	1.30327	3.30031	RD3;NRXN1;WNT8A;IHH;GRIK4;ATP1A3;SLCO5A1;PCSK5;ENDOU;GJC2;PHACTR3;ROPN1L;SUSD5;RIMKLA;ATP6V1G3;PCDH1;SLC18A2;PACSIN1;SEMA6B;BCAS3;NTRK2;SLC6A17;ZBTB32;DCLK1;GCK;TIAM2;SH3RF3;FGF16;NFASC;EFNA2;TNNT3;SARM1;PADI2;EPPK1;RAPGEF5;KCNK2;SPSB4;FAM72A
REL (human)	10/353	0.0852732	0.999989	0	0	1.68581	4.15029	GJC2;LRRC10B;PPP1R1C;COL9A1;KRT13;CACHD1;PDE4B;GATA4;BVES;TRPM3
ETV4 (human)	31/1403	0.0908633	0.999989	0	0	1.31988	3.1656	CAMK2B;TCF23;WNT8A;NRXN3;CACNA1A;SLC1A4;PRDM12;MEOX2;PCSK5;LRRC16B;RGS4;GPR173;FAM196B;PHACTR3;ZNF502;CSMD2;SLC18A2;SYT1;PLXDC2;GCK;TIAM1;NFASC;GJB1;PAX7;TNNT3;RHOJ;KCNQ3;B4GALT6;FAM72B;FAM72A;MYH7
STAT5B (human)	30/1379	0.109745	0.999989	0	0	1.29657	2.8649	CD83;LRRC10B;NTM;SLC1A7;PIK3R5;ROBO1;UBD;PDE4B;SLC16A9;ATP6V1G3;RAI2;PACSIN1;EGR2;GLYATL1;EDN3;EYA1;CKMT1A;NAP1L3;C15ORF53;DCLK1;GCK;BMP6;TIAM2;KRT38;PPP1R1C;COL9A1;MKRN3;ZNF536;BUD13;RAPGEF5
TFAP2C (human)	32/1485	0.110538	0.999989	0	0	1.28491	2.82988	SNAP25;PDE1C;NRXN1;CCNF;CXCR4;GATA4;SLC1A4;SLC1A7;FUT3;GJC2;GBX2;CDH20;LRAT;PIP5K1B;RIMKLA;PCDH1;TMEM132D;ZNF682;GSTO2;SEMA6D;EAF2;CXORF49B;PLXDC1;MYT1;GJB1;ADRB3;TNNT3;ADSSL1;CACHD1;SERPINI1;SIGLEC7;PDE9A
TEAD2 (mouse)	34/1591	0.110974	0.999989	0	0	1.27492	2.80287	HEPACAM;NRXN1;CACNA1A;HR;ELFN1;HS6ST2;BEGAIN;LRRC16B;GPR173;GLT1D1;ADAMTS3;GBX2;SLIT1;EMB;PLXNC1;RHBDL3;DLGAP3;PCDH1;TRPM3;CACNG4;PACSIN1;SEMA6B;EGR2;SLC10A7;NAP1L3;ANK2;DCLK1;GCK;CCNA1;FAM131B;UST;KCNK2;PDE9A;ATP6V1B1
MIR210 (human)	1970-03-01	0.119556	0.999989	0	0	2.5722	5.46327	NRN1;DCLK2;HS3ST2
HMGA1 (human)	29/1379	0.152408	0.999989	0	0	1.24838	2.34845	HEPACAM;NRXN1;MPV17L;NRXN3;CACNA1A;SLC1A4;AXDND1;RXFP3;ROBO1;RGS4;ATP6V1G3;GRIA3;RAI2;CHGB;TFAP2B;COX8C;GLYATL1;OSBPL6;HBE1;LSAMP;MMP10;MEIS1;NAV3;MTHFD2L;UST;COL9A1;MKRN3;GAS7;ZNF772
JUND (human)	29/1380	0.153308	0.999989	0	0	1.24739	2.33924	NRXN1;ITLN1;NRXN3;KRT20;OAZ3;FAM196B;CDH20;PDE4B;CYYR1;ATP6V1G3;TRPM3;RAI2;CDON;TFAP2B;KRTAP11-1;GLYATL1;SYT1;EYA1;DCLK1;MMP10;GCK;TIAM2;NAV3;MTHFD2L;UST;MKRN3;ZNF536;ZNF676;TMEM45A
NKX2-8 (human)	7/256	0.153733	0.999989	0	0	1.61893	3.0315	RGS4;UBD;CCDC85A;PHACTR3;C15ORF53;GRIA3;HS3ST2
JDP2 (human)	31/1488	0.15454	0.999989	0	0	1.2371	2.31004	OLFML2B;TMEM200A;ITLN1;RASGRP1;MCHR1;BACH2;ROBO1;ARHGAP42;JPH3;ZDHHC19;ABLIM2;CDH20;PDE4B;PHACTR3;KCNN3;SCN3B;BVES;SLC18A2;LAIR1;OSBPL6;SYT1;LGI4;SEMA6D;KRT13;NAP1L3;PAX6;MMP10;RHOJ;CMPK2;PTPRCAP;PDE9A
CACYBP (mouse)	34/1656	0.160698	0.999989	0	0	1.21943	2.22941	CAMK2B;NRN1;IHH;ATP1A3;KRT20;RASGRP1;ELFN1;FAM83F;JPH3;PDZD2;ADAMTS3;FSD1L;PHACTR3;SLIT1;EMB;CYYR1;RHBDL3;LAIR1;FOXD3;NTRK2;SYT1;CTRB1;PAX6;DCLK1;KLK12;HS3ST2;MEIS1;MMP16;PPP2R2B;FEZ1;TNNT3;PADI2;PTPRCAP;PDE9A
MZF1 (human)	29/1389	0.16155	0.999989	0	0	1.23852	2.25776	RD3;EXOC3L2;GUCA1A;HR;GPR173;ENDOU;FOXS1;ABLIM2;ZNF529;ADAMTS18;PHACTR3;SLIT1;CSMD2;PCDH1;SLC18A2;CACNG4;PACSIN1;LAG3;SEMA6D;PAX6;PHOSPHO1;RSPH1;EPPK1;NUP62CL;SIGLEC7;PDE9A;MATN2;GAS7;MYH7
SP4 (human)	1942-02-01	0.162657	0.999989	0	0	2.86784	5.20831	ATP1A3;MYH7
Pax6 (human)	5/169	0.167004	0.999989	0	0	1.753	3.13741	GSTO2;ZNF529;ITLN1;ADAP1;AXDND1
SMAD3 (human)	1943-02-01	0.168761	0.999989	0	0	2.79775	4.97795	PLXNC1;PDE9A
HIVEP1 (human)	6/218	0.174457	0.999989	0	0	1.62811	2.84281	UBD;WNT8A;PHACTR3;AXDND1;MCHR1;GUCA2A
MYOG (human)	29/1404	0.175835	0.999989	0	0	1.22401	2.12758	COL14A1;ATL1;TCF23;PCSK5;AXDND1;BACH2;PREX2;ESM1;SLIT1;KCNMB4;SCN3B;RAI2;CDON;ZNF343;EDN3;SYT1;EYA1;LRRN2;LGI4;SFMBT2;ADAP1;DCLK1;MMP10;GDF7;MMP16;CMPK2;KCNK2;TBC1D26;CDH18
SND1 (human)	30/1473	0.19084	0.999989	0	0	1.20589	1.99734	SNAP25;CLEC4M;NRXN1;CCNF;WNT8A;NRXN3;NRARP;AXDND1;UBD;PHACTR3;XIRP1;ZNF502;KCNN3;SUSD5;RHBDL3;PCDH1;OSBPL6;SLC6A17;ANK2;PAX6;PLXDC2;GUCA2A;SLFNL1;KRT38;PPP2R2B;KCNQ3;COL9A1;CACHD1;CMPK2;SERPINI1
HNF4A (human)	42/2127	0.191306	0.999989	0	0	1.17201	1.93837	RD3;WNT8A;ITLN1;CXCR4;KIF17;AXDND1;SLC1A7;RXFP3;OAZ3;ENDOU;FAM196B;CCDC85A;ZNF669;PHACTR3;ATP6V1G3;LAIR1;GRIA3;CACNG4;SEMA6B;TFAP2B;KRTAP11-1;LAG3;EYA1;SFMBT2;SEMA6D;KRT13;ANK2;AZU1;ADAP1;GPCPD1;FBXL13;DKK2;CFC1;KRT38;PPP2R2B;PPP1R1C;RHOJ;UST;COL9A1;ADSSL1;TDGF1;ZNF772
NFE2 (human)	52/2681	0.193515	0.999989	0	0	1.15337	1.89429	GUCA1A;HR;NRARP;ANKRD20A1;SOX2;PRB4;JPH3;PHACTR3;LRAT;FAM150B;SLC18A2;GALNT9;KRTAP11-1;LAG3;CTRB1;NGB;C15ORF53;TIAM2;TNNT3;ADSSL1;CMPK2;FAM181A;TBC1D26;MATN2;MYH7;CAMK2B;RASL12;OAZ3;PIK3R5;FUT6;GJC2;NLRP9;FAM196B;UBD;KCNN3;CSMD2;ATP6V1G3;LONRF1;PCDH1;GPIHBP1;EGR2;GLYATL1;PNMA3;FBXL13;EFR3B;DCLK1;GCK;KLK12;RSPH1;GJB1;SLFNL1;APBA1
SMAD4 (human)	31/1542	0.20586	0.999989	0	0	1.18935	1.87984	PDE1C;NRXN1;NRXN3;SLCO5A1;KIF17;PIK3R5;ROBO1;FUT3;FUT6;ENDOU;FOXS1;PRAMEF15;XIRP1;ZNF502;GALNT9;CDON;KRTAP11-1;NTRK2;EGR2;OSBPL6;POU6F2;ZBTB32;PDYN;EFR3B;GUCA2A;PPP2R2B;MTHFD2L;MKRN3;SIGLEC7;GAS7;ATP6V1B1
MTF1 (human)	29/1440	0.212814	0.999989	0	0	1.19043	1.842	RD3;CAMK2B;NRN1;SLCO5A1;PCSK5;MCHR1;RASGRP4;KISS1R;PIP5K1B;SCN3B;GALNT9;TMEM132D;NTRK2;SFMBT2;SEMA6D;WNT9A;PDYN;PLXDC2;ADAP1;FBXL13;HS3ST2;TIAM1;CCNA1;MEIS1;TNNT3;CMPK2;C8ORF74;KCNK2;TBC1D26
SOX10 (human)	4/139	0.217783	0.999989	0	0	1.70118	2.59303	GJB1;PPP2R2B;LCT;HS3ST2
ESR2 (mouse)	1951-02-01	0.218719	0.999989	0	0	2.34002	3.55675	FSD1L;SPSB4
ETS2 (human)	27/1341	0.223452	0.999989	0	0	1.18893	1.78168	HEPACAM;TCF23;GATA4;SLC1A4;OAZ3;PIK3R5;SOX2;RGS4;PRB4;UBD;PDE4B;SLC16A9;PLXNC1;SCN3B;TFAP2B;COX8C;SYT1;SFMBT2;EFR3B;KLK12;CCNA1;MTHFD2L;UST;KCNQ3;SERPINI1;FAM72B;FAM72A
MYOG (mouse)	33/1675	0.230527	0.999989	0	0	1.1641	1.70819	RD3;NRXN3;GUCA1A;KRT20;ROBO1;FGD2;CALHM1;GJC2;ZDHHC19;CDH20;SUSD5;SCN3B;ATP6V1G3;WNT1;GRIA3;GALNT9;GPIHBP1;CTRB1;EAF2;LSAMP;NGB;GUCA2A;CFC1;GDF7;TIAM1;NFASC;MEIS1;TNNT3;PADI2;RAPGEF5;TOX;GAS7;MYH7
SPIB (human)	16/760	0.23787	0.999989	0	0	1.23997	1.78063	HCN4;FOXD3;EGR2;NRN1;WNT8A;DPH3P1;SLC1A4;SHISA6;RSPH1;ST3GAL5;LRRN1;ZNF676;TDGF1;PDE9A;RAI2;CACNG4
MIR138 (human)	27/1356	0.240947	0.999989	0	0	1.17455	1.67159	RASL12;NRN1;LRRC10B;NRXN1;CRABP1;TMEM74;NRARP;MEOX2;ELFN1;BACH2;PIK3R5;PSMC3IP;H1FOO;FUT6;GJC2;GNG2;ZNF529;SLIT1;SLC18A2;GALNT9;GPIHBP1;SYT1;NGB;EBF3;PDYN;PAX7;PPP2R2B
IRF9 (human)	1957-02-01	0.256939	0.999989	0	0	2.0841	2.83213	PPP1R1C;PDE4B
ELF3 (human)	29/1488	0.267494	0.999989	0	0	1.14824	1.51413	KPRP;CAMK2B;CCNF;GUCA1A;GATA4;PCSK5;PIK3R5;RND1;PRB4;GJC2;PDZD2;CAPN6;FAM196B;PLEKHG4B;PHACTR3;ATP6V1G3;ZNF682;LAG3;ZBTB32;DCLK2;FBXL13;EFR3B;SFRP1;NFASC;MMP16;SLFNL1;CACHD1;B4GALT6;KCNK2
KLF5 (human)	28/1445	0.282395	0.999989	0	0	1.14052	1.44213	EXOC3L2;LRRC10B;CCNF;TCF23;IHH;CXCR4;SLCO5A1;TMEM74;FUT6;VMO1;RASGEF1B;KISS1R;PHACTR3;KCNMB4;SSX2;ZNF367;GALNT9;GPIHBP1;EDN3;GPCPD1;FBXL13;ISL2;TNNT3;RAPGEF5;TOX;KCNK2;GAS7;MYH7
NFIL3 (human)	1962-02-01	0.288882	0.999989	0	0	1.90994	2.37164	NAV3;EYA1
STAT5B (mouse)	33/1729	0.290244	0.999989	0	0	1.12366	1.39	RD3;HCN4;PDE1C;TMEM200A;NRXN3;SLCO5A1;TMEM74;NRARP;MEOX2;RASGRP1;ELFN1;BACH2;RND1;ENDOU;CCDC85A;TSPAN7;OTOG;PHACTR3;SLIT1;LRAT;TRPM3;KRTAP11-1;EGR2;SEMA6D;NGB;MYT1;SHISA7;CCNA1;GATM;SARM1;LCT;TDGF1;GAS7
Hand1::Tcfe2a (mouse)	3/110	0.293764	0.999989	0	0	1.60734	1.96896	KRT13;LSAMP;LONRF1
MZF1 5-13 (human)	7/316	0.302305	0.999989	0	0	1.30054	1.55586	SNAP25;ADSSL1;ATP1A3;DPH3P1;FAM150B;GALNT9;GAS7
NKX3-1 (human)	6/264	0.302811	0.999989	0	0	1.33466	1.59445	PPP1R1C;MTHFD2L;VN1R1;NRXN3;EMB;GCK
ATF2 (human)	29/1517	0.303057	0.999989	0	0	1.12407	1.34195	PDE1C;HEPACAM;CXCR4;GUCA1A;MEOX2;DLL1;RASGRP4;PIK3R5;FUT3;FAM196B;TSPAN7;PLEKHG4B;CYYR1;ATP6V1G3;TRPM3;SEMA6D;KRT13;NAP1L3;DCLK2;ANK2;ABCA8;FBXL13;CFC1;KLK12;PHOSPHO1;NFASC;PPP1R1C;CACHD1;SARM1
SP1 (human)	27/1406	0.303271	0.999989	0	0	1.12887	1.34689	SNAP25;NRN1;IHH;CXCR4;SLC1A4;DLL1;BACH2;NKD1;BEGAIN;JPH3;KCNMB4;FAM150B;RHBDL3;ZNF367;NTSR1;GALNT9;GPIHBP1;EBF3;PAX6;WNT9A;FBXL13;FAM131B;ADSSL1;TOX;CNIH2;PDE9A;GAS7
Klf4 (mouse)	4/163	0.308278	0.999989	0	0	1.44262	1.69761	PHOSPHO1;GLT1D1;ATP6V1G3;GUCA2A
MZF1 1-4 (human)	50/2705	0.31301	0.999989	0	0	1.08901	1.26491	SNAP25;CLEC4M;COL14A1;GUCA1A;DPH3P1;MEOX2;ARHGAP42;FSD1L;FAM150B;MAGEA5;BVES;GALNT9;FOXD3;SFMBT2;ZBTB32;WNT9A;PDYN;KCNQ3;GAS7;ATP6V1B1;NRN1;CXCR4;ATP1A3;SLCO5A1;PRDM12;BEGAIN;LRRC16B;PSMC3IP;GJC2;RHBDL3;CSMD2;CACNG4;GPIHBP1;ZNF343;SLC10A7;OSBPL6;ABCA8;PLXDC1;GCK;CFC1;MEIS1;SLFNL1;PPP2R2B;CACHD1;ZNF536;FILIP1;EPPK1;C8ORF74;SIGLEC7;MDGA1
SAMD9L (human)	27/1415	0.315051	0.999989	0	0	1.121	1.29478	RD3;ATF7IP2;GUCA1A;DPH3P1;PIK3R5;SOX2;RASGEF1B;PRAMEF15;GSG2;PIP5K1B;PLXNC1;ZSWIM3;SLC6A18;DCLK2;ANK2;C15ORF53;MYT1;GCK;GDF7;KLK12;HPDL;MKRN3;FILIP1;C8ORF74;CNIH2;TBC1D26;MATN2
JUN (mouse)	32/1699	0.32097	0.999989	0	0	1.10679	1.25777	SNAP25;OLFML2B;PDE1C;NRARP;KIF17;SLC1A7;MCHR1;ABLIM2;GNG2;PHACTR3;RIMKLA;ATP6V1G3;SLC18A2;LAIR1;CDON;CHGB;SEMA6B;FOXD3;SFMBT2;DHDH;NAP1L3;ANK2;PNMA3;GPCPD1;DUSP27;MMP10;HS3ST2;MEIS1;MMP16;RHOJ;SPSB4;FAM72A
CRTC1 (human)	21/1086	0.321077	0.999989	0	0	1.13493	1.28937	GLYATL1;OSBPL6;SLC6A17;PDE1C;SYT1;ATF7IP2;MPV17L;HBE1;EAF2;NRXN3;PDYN;DLL1;RXFP3;ROBO1;CALHM1;ZNF529;MTHFD2L;ZNF536;TRPM3;GAS7;ZNF772
SNAI2 (human)	27/1428	0.332317	0.999989	0	0	1.10981	1.22264	CAMK2B;WNT8A;NRXN3;DPH3P1;ANKRD20A1;RASGRP1;PIK3R5;FUT3;H1FOO;NLRP9;PHACTR3;KCNN3;LONRF1;NTSR1;GPIHBP1;TMEM132D;CTRB1;PNMA3;AZU1;ADAP1;FBXL13;EFR3B;COL9A1;ADSSL1;CACHD1;C8ORF74;GAS7
SNAI1 (human)	27/1428	0.332317	0.999989	0	0	1.10981	1.22264	CAMK2B;WNT8A;NRXN3;DPH3P1;ANKRD20A1;RASGRP1;PIK3R5;FUT3;H1FOO;NLRP9;PHACTR3;KCNN3;LONRF1;NTSR1;GPIHBP1;TMEM132D;CTRB1;PNMA3;AZU1;ADAP1;FBXL13;EFR3B;COL9A1;ADSSL1;CACHD1;C8ORF74;GAS7
TCF3 (human)	27/1428	0.332317	0.999989	0	0	1.10981	1.22264	CAMK2B;WNT8A;NRXN3;DPH3P1;ANKRD20A1;RASGRP1;PIK3R5;FUT3;H1FOO;NLRP9;PHACTR3;KCNN3;LONRF1;NTSR1;GPIHBP1;TMEM132D;CTRB1;PNMA3;AZU1;ADAP1;FBXL13;EFR3B;COL9A1;ADSSL1;CACHD1;C8ORF74;GAS7
RELA (mouse)	31/1656	0.337176	0.999989	0	0	1.09896	1.19474	SNAP25;NRN1;COL14A1;HR;KIF17;RASGRP1;HS6ST2;BEGAIN;PSMC3IP;GJC2;ADAMTS3;ABLIM2;GBX2;PHACTR3;KCNN3;PCDH1;NTSR1;SLC18A2;RAI2;FOXD3;EGR2;DHDH;EAF2;LSAMP;FGF16;MEIS1;ADRB3;MTHFD2L;RHOJ;PADI2;TOX
NR5A2 (human)	69/3815	0.340743	0.999989	0	0	1.06566	1.14732	CLEC4M;LRRC10B;HR;NRARP;KIF17;HS6ST2;ROBO1;RND1;SOX2;RGS4;GPR173;VMO1;ZNF529;GSG2;PDE4B;PHACTR3;MAGEA5;SSX2;BVES;BCAS3;LAG3;CTRB1;ANK2;PAX6;TIAM2;SFRP1;PHOSPHO1;FAM72B;GAS7;ATP6V1B1;RD3;PDE1C;HEPACAM;WNT8A;HMHB1;NRXN3;ATP1A3;SLC1A7;PIK3R5;PSMC3IP;FUT6;FOXS1;ZDHHC19;CCDC85A;PLEKHG4B;KCNN3;SCN3B;ATP6V1G3;TRPM3;GPIHBP1;ZSWIM3;PACSIN1;NTRK2;EYA1;CKMT1A;PNMA3;AZU1;FBXL13;GCK;CFC1;KLK12;NFASC;GJB1;SLFN…
MIR133B (human)	28/1500	0.353589	0.999989	0	0	1.09459	1.13796	PDE1C;CCNF;SLCO5A1;HR;PRDM12;PIK3R5;FGD2;PSMC3IP;GLT1D1;ST3GAL5;SLC16A9;SLC18A2;CACNG4;KRT13;CXORF49B;PNMA3;AZU1;KLK12;TIAM2;NFASC;PPP2R2B;CACHD1;PADI2;EPPK1;APBA1;TOX;KCNK2;TBC1D26
JUN (human)	54/2976	0.356268	0.999989	0	0	1.06639	1.10059	CLEC4M;DPH3P1;ANKRD20A1;KRT20;H1FOO;ENDOU;PRB4;ESM1;SSX2;KRTAP11-1;SLC6A17;GSTO2;CTRB1;ZBTB32;NGB;C15ORF53;TIAM2;SFRP1;NAV3;RHOJ;PADI2;FAM181A;ZNF676;ATP6V1B1;KPRP;RASL12;NRXN1;NRXN3;CACNA1A;SLCO5A1;TMEM74;NKD1;OAZ3;CALHM1;GBX2;PRAMEF15;XIRP1;KCNMB4;KCNN3;RIMKLA;PACSIN1;TFAP2B;NTRK2;GLYATL1;EYA1;CKMT1A;KRT13;PNMA3;DCLK1;GCK;KLK12;UST;C8ORF74;SIGLEC7
STAT3 (human)	50/2759	0.367335	0.999989	0	0	1.06391	1.06549	CD83;PCSK5;SOX2;RGS4;ESM1;ROPN1L;SLC16A9;PLXNC1;CHGB;BCAS3;KRTAP11-1;GSTO2;MMP1;ANK2;C15ORF53;TIAM2;MMP16;KRT38;HECW2;RAPGEF5;CDH18;RASL12;PDE1C;NTM;WNT8A;SLCO5A1;DLL1;OAZ3;FUT6;FAM196B;ZNF669;XIRP1;ST3GAL5;SCN3B;ATP6V1G3;RAI2;PACSIN1;EGR2;OSBPL6;LSAMP;KRT13;NAP1L3;GATM;PPP2R2B;COL9A1;LRRN1;SERPINI1;TDGF1;KCNK2;ZNF772
RXRA (mouse)	10/507	0.374968	0.999989	0	0	1.15417	1.13214	PREX2;PAX7;PPP2R2B;PDE4B;NRXN3;FAM181A;PNMA3;RASGRP1;KCNK2;SLC18A2
REPIN1 (human)	27/1466	0.384151	0.999989	0	0	1.07825	1.03159	SNAP25;NRN1;PDE1C;DPH3P1;PRDM12;RASGRP1;DLL1;ROBO1;FUT3;LRRC16B;ARHGAP42;ZNF529;PHACTR3;FAM150B;RIMKLA;TMEM132D;NTRK2;SLC10A7;SFMBT2;PLXDC2;FBXL13;GCK;GDF7;ISL2;MEIS1;CACHD1;SPSB4
POU1F1 (mouse)	32/1754	0.389851	0.999989	0	0	1.06817	1.0062	RASL12;ATL1;NTM;WNT8A;NRXN3;ATP1A3;MCHR1;PIK3R5;H1FOO;VMO1;GLT1D1;GJC2;RASGEF1B;SCN3B;WNT1;LAIR1;RAI2;PACSIN1;LRRN2;SFMBT2;FBXL13;CFC1;TIAM2;ISL2;GATM;PPP1R1C;RHOJ;ADSSL1;SARM1;RAPGEF5;CDH18;GAS7
PCBP1 (human)	25/1360	0.394504	0.999989	0	0	1.07552	1.00037	NRN1;IHH;CXCR4;SLC1A4;DLL1;NKD1;BEGAIN;JPH3;KCNMB4;PIP5K1B;FAM150B;PLXNC1;RHBDL3;ZNF367;GALNT9;EBF3;PAX6;FAM131B;TOX;CNIH2;B4GALT6;PDE9A;FAM72B;GAS7;FAM72A
NCOA1 (human)	1979-02-01	0.395183	0.999989	0	0	1.48698	1.38052	ISL2;BMP6
NR3C1 (human)	29/1590	0.398483	0.999989	0	0	1.06719	0.981914	CCNF;CRABP1;NRXN3;GUCA1A;FUT3;GPR173;CAPN6;PLEKHG4B;PHACTR3;PACSIN1;SLC6A17;EDN3;LSAMP;PAX6;WNT9A;PLXDC1;GUCA2A;KLK12;NFASC;GJB1;PPP2R2B;TNNT3;COL9A1;ADSSL1;EPPK1;TOX;ZNF676;CNIH2;MYH7
POU2F2 (human)	50/2792	0.401667	0.999989	0	0	1.04906	0.956883	NRARP;KIF17;RXFP3;ROBO1;RND1;RGS4;ENDOU;ESM1;ARHGAP42;ROPN1L;CHGB;ZNF682;COX8C;ZBTB32;ANK2;GPCPD1;TIAM2;ADRB3;KRT38;KCNQ3;NUP62CL;GAS7;ATL1;NRXN1;HMHB1;TMEM74;SLC1A4;DLL1;RASGRP4;FAM196B;PRAMEF15;KISS1R;ZNF669;KCNN3;CYYR1;TFAP2B;NTRK2;EGR2;EYA1;FBXL13;GCK;CFC1;RSPH1;UST;COL9A1;CACHD1;BUD13;KCNK2;SPSB4;ZNF772
NFYB (human)	1930-01-01	0.405996	0.999989	0	0	1.97316	1.77863	ATP1A3
IRF8 (mouse)	32/1770	0.410415	0.999989	0	0	1.05739	0.941696	CLIC6;PDE1C;COL14A1;CRABP1;PCSK5;MCHR1;PIK3R5;RND1;H1FOO;GJC2;RASGEF1B;CYYR1;SCN3B;LONRF1;TRPM3;LAIR1;SEMA6B;SLC6A18;EDN3;DHDH;ANK2;GPCPD1;DKK2;HPDL;ISL2;PHOSPHO1;ADRB3;HECW2;BUD13;TOX;SPSB4;FAM72A
LOC135440 (human)	5/247	0.420265	0.999989	0	0	1.18323	1.02571	IMMP1L;SNAP25;BCAS3;XIRP1;DCLK1
UBTF (human)	27/1493	0.421817	0.999989	0	0	1.05683	0.912234	CAMK2B;EXOC3L2;CCNF;GUCA1A;ATP1A3;MEOX2;SOX2;FAM196B;PRAMEF15;CHGB;ZSWIM3;PACSIN1;SLC6A18;SLC10A7;SLC6A17;SYT1;CTRB1;KRT13;C15ORF53;GDF7;CCNA1;TNNT3;UST;APBA1;CNIH2;B4GALT6;FAM72B
Nr2e3 (mouse)	3/139	0.429114	0.999989	0	0	1.26272	1.06831	MPV17L;KRT20;GALNT9
NR5A1 (human)	25/1389	0.436643	0.999989	0	0	1.05098	0.870887	CLEC4M;ATL1;NTM;ATF7IP2;NRXN3;OAZ3;PSMC3IP;RGS4;VMO1;PDZD2;ZNF529;PDE4B;ROPN1L;KCNN3;CYYR1;GRIA3;ZSWIM3;KRTAP11-1;EGFL6;KRT13;PNMA3;GJB1;MTHFD2L;CDH18;GAS7
AHR (human)	25/1391	0.439561	0.999989	0	0	1.04933	0.862527	CAMK2B;HCN4;NRN1;CXCR4;ATP1A3;NRARP;GBX2;ZNF669;PHACTR3;ST3GAL5;PLXNC1;PCDH1;ZNF343;EGR2;SFMBT2;SEMA6D;NAP1L3;FBXL13;HS3ST2;CCNA1;NFASC;TNNT3;APBA1;LCT;TMEM45A
RELA (human)	49/2775	0.444663	0.999989	0	0	1.03159	0.836036	CLEC4M;CCNF;NRARP;RND1;GPR173;JPH3;RASGEF1B;PHACTR3;LRAT;ROPN1L;PLXNC1;MAGEA5;ZNF682;SFMBT2;PAX6;DKK2;CCNA1;PHOSPHO1;HECW2;TNNT3;KCNQ3;ADSSL1;FAM72B;RD3;CAMK2B;GATA4;SLCO5A1;RASGRP4;PIK3R5;BEGAIN;ADAMTS18;UBD;XIRP1;CSMD2;LONRF1;TRPM3;TMEM132D;EGR2;SYT1;CKMT1A;NAP1L3;ADAP1;FBXL13;KLK12;PPP2R2B;COL9A1;CACHD1;C8ORF74;TDGF1
BCL6 (human)	25/1399	0.451238	0.999989	0	0	1.04276	0.82979	NRXN1;NRXN3;OAZ3;ROBO1;RGS4;ST3GAL5;SLC16A9;ATP6V1G3;BVES;CHGB;TMEM132D;BCAS3;NTRK2;EGR2;COX8C;EYA1;DCLK2;C15ORF53;FBXL13;NAV3;SLFNL1;KRT38;PPP2R2B;PPP1R1C;TDGF1
SND1 (mouse)	1990-02-01	0.460071	0.999989	0	0	1.30037	1.00958	EPPK1;NTSR1
SPI1 (human)	29/1638	0.463596	0.999989	0	0	1.03261	0.79381	KPRP;NRN1;PDE1C;WNT8A;GUCA1A;PCSK5;RXFP3;ROBO1;RASGEF1B;ZNF669;PDE4B;RAI2;PACSIN1;NTRK2;OSBPL6;POU6F2;PDYN;GCK;PHOSPHO1;GJB1;NAV3;MTHFD2L;RHOJ;FILIP1;BUD13;SERPINI1;TDGF1;SIGLEC7;ATP6V1B1
TEAD4 (human)	24/1354	0.469753	0.999989	0	0	1.03342	0.7808	CAMK2B;SNAP25;CD83;CCNF;IHH;CXCR4;CACNA1A;TMEM74;SLC1A4;FBXL13;PLXDC1;DLL1;EFR3B;SOX2;RGS4;GPR173;JPH3;LRAT;FAM150B;TOX;ZNF367;GRIA3;GALNT9;GPIHBP1
MAX (human)	34/1934	0.473217	0.999989	0	0	1.02496	0.76688	RD3;NRN1;CD83;LRRC10B;ATF7IP2;NRXN3;SLCO5A1;MEOX2;ELFN1;DLL1;BACH2;FAM83F;ADAMTS18;TSPAN7;FAM150B;CSMD2;BVES;CDON;SEMA6B;BCAS3;NTRK2;COX8C;SFMBT2;SEMA6D;KRT13;PDYN;FBXL13;BMP6;HS3ST2;PPP2R2B;TNNT3;CMPK2;C8ORF74;TBC1D26
E2F6 (human)	24/1358	0.475698	0.999989	0	0	1.0301	0.765333	OSBPL6;SFMBT2;SEMA6D;EBF3;GATA4;HR;WNT9A;FBXL13;KIF17;DLL1;NKD1;PIK3R5;ROBO1;TIAM1;CCNA1;GBX2;PAX7;CACHD1;EPPK1;FAM150B;BVES;GALNT9;FAM72B;SPSB4
SP3 (mouse)	20/1129	0.478882	0.999989	0	0	1.03235	0.76012	SYT1;PRDM12;FBXL13;DKK2;SHISA6;PYGO1;GPR173;RSPH1;FEZ1;ADAMTS18;RHOJ;KISS1R;CACHD1;PHACTR3;PADI2;SERPINI1;RAPGEF5;KCNK2;LAIR1;PACSIN1
MAPK14 (human)	21/1190	0.483988	0.999989	0	0	1.02818	0.746144	CAMK2B;EGFL6;HEPACAM;GUCA1A;ANK2;HS6ST2;FGD2;RND1;RGS4;PRB4;ESM1;NFASC;RSPH1;NLRP9;PAX7;KRT38;CDH20;ADSSL1;RAPGEF5;MDGA1;SLC18A2
MIB2 (human)	26/1490	0.499198	0.999989	0	0	1.01598	0.705856	CAMK2B;PDE1C;FUT6;GPR173;ENDOU;GJC2;ADAMTS3;GNG2;GBX2;PLEKHG4B;PHACTR3;KCNN3;FAM150B;MAGEA5;SLC18A2;CACNG4;SLC6A18;SLC6A17;KRT13;NGB;PAX6;ADAP1;CFC1;PHOSPHO1;COL9A1;ADSSL1
CBEPB (human)	45/2598	0.504264	0.999989	0	0	1.00824	0.690296	TMEM200A;ATL1;NRXN1;MPV17L;IHH;NRXN3;CACNA1A;LPAR3;KIF17;NKD1;RXFP3;ROBO1;FUT3;PREX2;RGS4;ESM1;RASGEF1B;ZNF669;PDE4B;ST3GAL5;SLC16A9;RIMKLA;LONRF1;CHGB;ZNF682;KRTAP11-1;SYT1;EYA1;POU6F2;NAP1L3;ABCA8;GPCPD1;FBXL13;DCLK1;GCK;BMP6;CFC1;TIAM2;GJB1;KRT38;PPP2R2B;PPP1R1C;FAM181A;FILIP1;LCT
MYCN (human)	1942-01-01	0.51782	0.999989	0	0	1.39479	0.917953	ROPN1L
KLF13 (human)	25/1453	0.529583	0.999989	0	0	1.00037	0.6359	KPRP;HCN4;CXCR4;CACNA1A;GPR62;PIK3R5;GPR173;CALHM1;RASGEF1B;PLEKHG4B;XIRP1;CSMD2;GALNT9;CACNG4;GPIHBP1;LRRN2;KRT13;PAX6;SFRP1;GJB1;HECW2;CACHD1;EPPK1;SERPINI1;FAM72B
POU3F1 (human)	3/162	0.529686	0.999989	0	0	1.07879	0.685542	ZNF669;B4GALT6;GALNT9
HNF1B (mouse)	1944-01-01	0.534299	0.999989	0	0	1.32979	0.833509	GUCA1A
USF2 (human)	65/3792	0.534436	0.999989	0	0	0.995722	0.623863	LRRC10B;ATF7IP2;DPH3P1;ANKRD20A1;ELFN1;BACH2;H1FOO;PRB4;ZNF529;PHACTR3;LRAT;ROPN1L;FAM150B;CDON;SEMA6B;BCAS3;SLC6A18;SFMBT2;SEMA6D;CTRB1;TIAM2;CCNA1;TNNT3;ADSSL1;CMPK2;LCT;TBC1D26;GAS7;ATP6V1B1;CAMK2B;ATL1;RASGRP1;PIK3R5;FUT3;FAM83F;NLRP9;GNG2;FAM196B;ADAMTS18;PIP5K1B;KCNN3;RIMKLA;RHBDL3;LONRF1;NTSR1;GPIHBP1;EGR2;GLYATL1;SYT1;LGI4;KRT13;DCLK2;PNMA3;AZU1;ADAP1;FBXL13;EFR3B;GUCA2A;BMP6;PPP2R2B;FAM1…
Pax2 (mouse)	26/1516	0.535959	0.999989	0	0	0.996826	0.621718	CRABP1;TMEM74;KRT20;RASGRP1;ELFN1;H1FOO;ENDOU;GJC2;JPH3;FSD1L;PIP5K1B;KCNN3;LONRF1;WNT1;TRPM3;RAI2;PACSIN1;SEMA6B;GSTO2;POU6F2;ANK2;SHISA7;GJB1;KCNQ3;RAPGEF5;NUP62CL
RUNX2 (human)	25/1458	0.536734	0.999989	0	0	0.996605	0.620141	PTGFR;ATF7IP2;ATP1A3;PCSK5;SLC1A7;GLT1D1;CALHM1;PDZD2;FAM196B;PHACTR3;WNT1;LAIR1;GALNT9;SLC6A17;CKMT1A;SEMA6D;C15ORF53;PDYN;GPCPD1;TIAM2;NFASC;ZNF676;CNIH2;TDGF1;ATP6V1B1
E2F1 (human)	72/4207	0.540804	0.999989	0	0	0.993591	0.610758	EXOC3L2;CCNF;NRARP;ANKRD20A1;MEOX2;KIF17;BACH2;RXFP3;VMO1;JPH3;RASGEF1B;ZNF529;GSG2;PHACTR3;LRAT;SSX2;BVES;ZNF367;BCAS3;LAG3;SFMBT2;SEMA6D;EBF3;PAX6;WNT9A;CCNA1;MMP16;HECW2;KCNQ3;ADSSL1;TOX;ZNF676;B4GALT6;FAM72B;MATN2;GAS7;TMEM45A;RD3;BLM;PDE1C;NRXN1;CXCR4;CACNA1A;GATA4;SLC1A4;RASGRP1;PIK3R5;BEGAIN;FAM83F;ABLIM2;GBX2;PRAMEF15;TSPAN7;PLEKHG4B;ZNF502;RIMKLA;CACNG4;TMEM132D;NTRK2;EGR2;SLC10A7;CXORF4…
NME2 (human)	1945-01-01	0.542327	0.999989	0	0	1.2995	0.795144	CSMD2
SMAD4 (mouse)	27/1580	0.543482	0.999989	0	0	0.99285	0.605398	LRRC10B;GRIK4;CACNA1A;LPAR3;HS6ST2;BEGAIN;FOXS1;JPH3;PLXNC1;DLGAP3;LONRF1;GALNT9;CACNG4;NTRK2;SEMA6D;EBF3;GPCPD1;GDF7;SHISA6;PHOSPHO1;HECW2;CACHD1;APBA1;KCNK2;MDGA1;SPSB4;FAM72A
CACYBP (human)	23/1350	0.550245	0.999989	0	0	0.989671	0.59122	SNAP25;LAG3;SLC6A17;COL14A1;CXCR4;SLC1A7;BEGAIN;GPR173;PHOSPHO1;CALHM1;GJC2;TNNT3;ADSSL1;PHACTR3;PADI2;EPPK1;PTPRCAP;MAGEA5;CSMD2;SIGLEC7;GALNT9;GPIHBP1;PACSIN1
RELB (human)	25/1469	0.552368	0.999989	0	0	0.988416	0.586666	CAMK2B;CCNF;ATP1A3;GATA4;NRARP;ELFN1;ROBO1;BEGAIN;GLT1D1;FAM83F;NLRP9;KCNN3;CSMD2;PACSIN1;SYT1;LRRN2;PAX6;C15ORF53;PDYN;ISL2;PHOSPHO1;CACHD1;SERPINI1;TDGF1;ZNF772
HOXA5 (human)	51/3000	0.559903	0.999989	0	0	0.986112	0.571936	CD83;TMEM200A;LRRC10B;WIPF3;DPH3P1;PCSK5;HS6ST2;GPR173;VMO1;PDE4B;PHACTR3;PLXNC1;ZNF367;GSTO2;SFMBT2;HBE1;NGB;EBF3;PDYN;GPCPD1;IMMP1L;NAV3;MTHFD2L;TET3;B4GALT6;CAMK2B;PTGFR;PDE1C;ATL1;NRXN3;SLC1A7;RASGRP1;MCHR1;DLL1;FGD2;FUT3;FAM83F;CCDC85A;PLEKHG4B;CSMD2;WNT1;ZSWIM3;EGR2;FBXL13;DCLK1;GCK;GJB1;MKRN3;ZNF536;FILIP1;PCDHB8
MYOD1 (human)	2/109	0.561909	0.999989	0	0	1.06843	0.615858	OLFML2B;KISS1R
CBFB (human)	13/774	0.574822	0.999989	0	0	0.975164	0.539943	NTRK2;PDE1C;GSTO2;NRARP;GDF7;FGD2;ENDOU;CCNA1;ZNF529;GSG2;PDE4B;EPPK1;MATN2
Myb (mouse)	32/1902	0.580012	0.999989	0	0	0.975511	0.531367	HCN4;CRABP1;ATF7IP2;GPR62;HS6ST2;NKD1;OAZ3;BEGAIN;LRRC16B;ENDOU;VMO1;JPH3;PDZD2;GBX2;CAPN6;ROPN1L;EMB;PLXNC1;FOXD3;COX8C;SYT1;EAF2;PDYN;DCLK1;TIAM1;FGF16;CCNA1;MMP16;PPP1R1C;RHOJ;FILIP1;GAS7
STAT1 (human)	28/1667	0.581356	0.999989	0	0	0.974035	0.528308	PTGFR;EXOC3L2;ATF7IP2;CXCR4;CACNA1A;PRDM12;OAZ3;RND1;SOX2;FUT6;VMO1;PDE4B;CYYR1;GRIA3;ZNF343;COX8C;SLC6A17;EYA1;POU6F2;NAP1L3;ISL2;CACHD1;BUD13;SIGLEC7;FAM72B;MATN2;GAS7;FAM72A
En1 (mouse)	16/957	0.582844	0.999989	0	0	0.970167	0.523731	CAMK2B;NTRK2;WNT8A;NGB;ITLN1;NRXN3;PAX6;MCHR1;MEIS1;SARM1;PDE4B;ROPN1L;SERPINI1;SH3GL2;GRIA3;GAS7
GTF2I (human)	4/237	0.584321	0.999989	0	0	0.980712	0.526942	APBA1;ZNF502;WNT9A;PIK3R5
RBPJ (mouse)	29/1735	0.592894	0.999989	0	0	0.968663	0.506359	PTGFR;SNAP25;CXCR4;LPAR3;PRDM12;MCHR1;RND1;LRRC16B;ENDOU;VMO1;ABLIM2;PDE4B;PHACTR3;XIRP1;PIP5K1B;DLGAP3;LAIR1;CACNG4;CDON;SYT1;EAF2;LSAMP;NGB;DCLK2;DUSP27;ISL2;FILIP1;EPPK1;NUP62CL
XBP1 (human)	10/605	0.595756	0.999989	0	0	0.959141	0.496763	IMMP1L;COX8C;PHOSPHO1;JPH3;OLFML2B;ANK2;PIP5K1B;KCNN3;WNT1;GAS7
NFATC2 (human)	2/117	0.600493	0.999989	0	0	0.993694	0.506788	SFMBT2;CDON
RUNX1 (mouse)	1953-01-01	0.601774	0.999989	0	0	1.09913	0.558216	MYT1
PGR (human)	24/1447	0.604337	0.999989	0	0	0.96098	0.483972	COX8C;EGFL6;GSTO2;EYA1;HMHB1;NRXN3;ANK2;LPAR3;SLCO5A1;HS6ST2;GCK;OAZ3;NFASC;NAV3;FAM196B;PPP2R2B;COL9A1;ST3GAL5;KCNN3;ZNF676;MSC;CACNG4;CHGB;MYH7
HLF (human)	1954-01-01	0.608642	0.999989	0	0	1.07833	0.535419	EYA1
RUNX2 (mouse)	29/1750	0.611973	0.999989	0	0	0.959418	0.471138	WIPF3;IHH;ATP1A3;MEOX2;SLC1A7;NKD1;TMEM191C;FGD2;H1FOO;GPR173;ENDOU;PDZD2;FSD1L;PDE4B;SLIT1;ROPN1L;SH3GL2;GALNT9;SEMA6B;COX8C;ZBTB32;LMTK3;GPCPD1;GCK;TIAM1;NFASC;HECW2;CMPK2;RAPGEF5
FOS (human)	23/1394	0.613444	0.999989	0	0	0.955609	0.466974	KRTAP11-1;SLC6A17;GSTO2;CTRB1;KRT13;ZBTB32;HMHB1;NRXN3;DPH3P1;DCLK1;OAZ3;RND1;TIAM2;RGS4;ENDOU;ESM1;PRAMEF15;MTHFD2L;VN1R1;FAM181A;KCNN3;C8ORF74;RIMKLA
PURA (human)	8/492	0.613542	0.999989	0	0	0.943133	0.460727	SNAP25;ESM1;LRRC10B;PPP2R2B;RHBDL3;PLXDC1;ELFN1;MYH7
Myf (human)	1958-01-01	0.634952	0.999989	0	0	1.00246	0.455321	PDE9A
PLAU (human)	22/1362	0.651939	0.999989	0	0	0.933883	0.39952	SNAP25;NRN1;SLC10A7;SLC6A17;GSTO2;MMP1;IHH;ANK2;PAX6;PNMA3;GPCPD1;BACH2;GUCA2A;RND1;HS3ST2;ISL2;ADAMTS18;PHACTR3;ST3GAL5;MAGEA5;WNT1;ZNF772
LTF (human)	22/1363	0.653295	0.999989	0	0	0.933136	0.397261	SEMA6B;CD83;LSAMP;ANKRD20A1;PDYN;GCK;PIK3R5;KLK12;FUT3;HPDL;NFASC;RASGEF1B;PHACTR3;ST3GAL5;KCNMB4;FAM181A;EPPK1;KCNN3;FAM150B;C8ORF74;TOX;GAS7
FOXJ1 (human)	24/1484	0.65405	0.999989	0	0	0.934726	0.396858	TMEM132D;EDN3;MMP1;LGI4;CRABP1;NGB;ITLN1;DPH3P1;KIF17;PLXDC1;GCK;KLK12;VMO1;ZDHHC19;ADRB3;CDH20;ZNF529;PPP2R2B;CMPK2;ZNF536;LCT;SIGLEC7;MATN2;GAS7
NFIC (human)	73/4403	0.660681	0.999989	0	0	0.953442	0.395187	ATF7IP2;KRT20;RXFP3;ROBO1;RND1;SOX2;RASGEF1B;GSG2;PHACTR3;ROPN1L;EMB;MAGEA5;SSX2;ZNF367;SLC18A2;CHGB;BCAS3;EGFL6;SLC6A17;SEMA6D;CTRB1;HBE1;TIAM1;SFRP1;ISL2;PHOSPHO1;ADRB3;NUP62CL;FAM72B;FAM72A;ATP6V1B1;RD3;RASL12;BLM;PDE1C;HMHB1;ITLN1;GATA4;SLCO5A1;SLC1A4;SLC1A7;DLL1;PIK3R5;FOXS1;CALHM1;ZDHHC19;GNG2;GBX2;PRAMEF15;SLIT1;ZNF502;CYYR1;RIMKLA;LONRF1;GRIA3;ZNF343;EGR2;SLC10A7;GLYATL1;EYA1;NAP1L3;FBXL1…
MYOD1 (mouse)	27/1672	0.663563	0.999989	0	0	0.932559	0.382472	SNAP25;COL14A1;KRT20;NKD1;H1FOO;NHSL2;CALHM1;ADAMTS18;PHACTR3;SLIT1;ST3GAL5;MSC;GALNT9;PACSIN1;TMEM132D;KRTAP11-1;EAF2;ZBTB32;LMTK3;NGB;WNT9A;ADAP1;GUCA2A;NFASC;GJB1;FAM131B;LCT
THRB (human)	33/2034	0.665793	0.999989	0	0	0.936212	0.380829	RD3;CD83;CRABP1;PRDM12;OAZ3;PIK3R5;BEGAIN;FUT6;NLRP9;ABLIM2;ST3GAL5;LRAT;ROPN1L;FAM150B;RIMKLA;SLC18A2;LAIR1;RAI2;GALNT9;PACSIN1;EGR2;PAX6;GATM;ADRB3;FEZ1;ADSSL1;VN1R1;CACHD1;CMPK2;LCT;TDGF1;PDE9A;MATN2
SPI1 (mouse)	27/1680	0.673257	0.999989	0	0	0.927634	0.366998	CLIC6;BLM;PDE1C;PRDM12;PIK3R5;GNG2;KISS1R;PDE4B;PHACTR3;PLXNC1;ATP6V1G3;LAIR1;CACNG4;GPIHBP1;SEMA6D;DHDH;ZBTB32;ANK2;ADAP1;ISL2;GJB1;NAV3;PPP2R2B;FEZ1;RHOJ;UST;SERPINI1
Esrrb (mouse)	1965-01-01	0.676821	0.999989	0	0	0.892493	0.348384	LGI4
ZFHX3 (human)	24/1504	0.679615	0.999989	0	0	0.921081	0.355749	SEMA6B;TFAP2B;KRTAP11-1;CLEC4M;ATF7IP2;HMHB1;CACNA1A;ANK2;AZU1;PDYN;PCSK5;AXDND1;RASGRP4;CFC1;RND1;RGS4;FUT6;ENDOU;FSD1L;PRAMEF15;ST3GAL5;LCT;TDGF1;GAS7
TFAP2D (human)	21/1324	0.682132	0.999989	0	0	0.915755	0.350305	ZNF682;LRRC10B;COL14A1;CTRB1;WNT8A;ANK2;AZU1;HS6ST2;CFC1;FGD2;VMO1;NLRP9;KISS1R;CACHD1;XIRP1;PADI2;RIMKLA;SCN3B;WNT1;LAIR1;GAS7
NR2C2 (human)	1966-01-01	0.682397	0.999989	0	0	0.878717	0.335796	SLC1A7
HNF4A (mouse)	7/461	0.682774	0.999989	0	0	0.878534	0.335241	RD3;PIP5K1B;PLXDC2;TAS1R3;HS6ST2;NTSR1;TMEM45A
RORB (mouse)	16/1020	0.683687	0.999989	0	0	0.906229	0.344598	RASL12;NRXN1;WNT8A;DCLK2;GRIK4;LPAR3;DCLK1;NKD1;RND1;TIAM1;IMMP1L;HPDL;ARHGAP42;FAM150B;RAI2;CDON
NR2F1 (mouse)	16/1021	0.685174	0.999989	0	0	0.905278	0.34227	RASL12;NRXN1;WNT8A;DCLK2;GRIK4;LPAR3;DCLK1;NKD1;RND1;TIAM1;IMMP1L;HPDL;ARHGAP42;FAM150B;RAI2;CDON
THRA (human)	4/271	0.688267	0.999989	0	0	0.854329	0.319158	BLM;LPAR3;FAM181A;OAZ3
SP3 (human)	21/1332	0.692623	0.999989	0	0	0.90977	0.334131	SNAP25;NRN1;LRRC10B;IHH;CXCR4;HR;WNT9A;FBXL13;DLL1;JPH3;ADSSL1;KCNMB4;FAM150B;RHBDL3;TOX;CNIH2;ZNF367;GALNT9;CDON;GPIHBP1;GAS7
POU2F1 (human)	22/1399	0.700325	0.999989	0	0	0.906954	0.323067	ZNF682;BLM;NRXN1;ZBTB32;HMHB1;ANK2;TMEM74;GPCPD1;HS6ST2;NKD1;ROBO1;ENDOU;FAM196B;TSPAN7;COL9A1;KISS1R;PADI2;ROPN1L;FAM181A;KCNN3;LAIR1;GAS7
NFYA (human)	41/2549	0.702359	0.999989	0	0	0.925182	0.326876	PDE1C;ATL1;NRXN1;NRXN3;SLC1A4;KRT20;NKD1;ROBO1;PREX2;ESM1;ARHGAP42;CCDC85A;PDE4B;ZNF502;EMB;CYYR1;SSX2;ZNF343;KRTAP11-1;NTRK2;EGR2;GLYATL1;EGFL6;LGI4;ANK2;PLXDC2;GCK;IMMP1L;CCNA1;NFASC;SLFNL1;PPP2R2B;FAM131B;ZNF536;SERPINI1;SIGLEC7;TBC1D26;FAM72B;MATN2;SPSB4;FAM72A
FOS (mouse)	27/1708	0.706032	0.999989	0	0	0.910764	0.317032	SNAP25;PDE1C;LRRC10B;MPV17L;SLCO5A1;NKD1;RXFP3;H1FOO;ADAMTS3;KISS1R;PHACTR3;XIRP1;KCNN3;LAIR1;CDON;PACSIN1;SEMA6B;ZBTB32;DCLK2;TNNT3;RHOJ;COL9A1;FILIP1;BUD13;NUP62CL;PCDHB8;ATP6V1B1
GLI2 (human)	23/1465	0.70651	0.999989	0	0	0.90503	0.314424	HCN4;EDN3;KRT13;NGB;CXORF49B;SLC1A4;ADAP1;FBXL13;HS3ST2;CALHM1;MMP16;FAM196B;RASGEF1B;PPP2R2B;HECW2;COL9A1;PADI2;EPPK1;SERPINI1;SUSD5;RHBDL3;GPIHBP1;PACSIN1
EIF4EBP1 (human)	3/212	0.709372	0.999989	0	0	0.818603	0.281088	ZNF536;ANK2;TDGF1
PRDM1 (human)	23/1468	0.710149	0.999989	0	0	0.903002	0.309081	KPRP;NTRK2;GSTO2;NRXN1;CCNF;NRXN3;ATP1A3;PDYN;HS6ST2;DCLK1;ROBO1;RGS4;PDZD2;NLRP9;RASGEF1B;ADAMTS18;PPP1R1C;PLEKHG4B;KCNQ3;SERPINI1;MAGEA5;TDGF1;CDH18
POU1F1 (human)	22/1408	0.711504	0.999989	0	0	0.900621	0.306548	PTGFR;BLM;SYT1;EYA1;NRXN1;ITLN1;NAP1L3;ANK2;KRT20;ROBO1;RGS4;NAV3;CDH20;PPP1R1C;UBD;MTHFD2L;VN1R1;MKRN3;ZNF536;CYYR1;KCNK2;ZNF772
SMAD3 (mouse)	1972-01-01	0.7139	0.999989	0	0	0.804213	0.27103	LAIR1
CEBPB (human)	22/1420	0.726031	0.999989	0	0	0.892304	0.285682	RD3;KRTAP11-1;EGR2;EYA1;KRT13;NRXN3;NAP1L3;SLCO5A1;C15ORF53;WNT9A;ROBO1;RND1;ENDOU;PRAMEF15;MTHFD2L;XIRP1;KCNMB4;LRRN1;KCNN3;RIMKLA;PCDH1;MYH7
HNF1A (human)	29/1855	0.733622	0.999989	0	0	0.898955	0.278461	TMEM200A;NTM;TCF23;NRXN3;CACNA1A;PRB4;PRAMEF15;ZNF669;PHACTR3;ATP6V1G3;CHGB;SEMA6B;TFAP2B;EDN3;EYA1;KRT13;DKK2;KLK12;PPP2R2B;PPP1R1C;FAM131B;CACHD1;MKRN3;ZNF536;LCT;TDGF1;SIGLEC7;GAS7;TMEM45A
EGR1 (human)	10/681	0.738255	0.999989	0	0	0.847114	0.25707	CAMK2B;EGR2;ARHGAP42;JPH3;DPH3P1;PIP5K1B;TOX;BACH2;TRPM3;SPSB4
NR4A2 (human)	1979-01-01	0.746735	0.999989	0	0	0.731778	0.213712	NKD1
ZBTB16 (human)	24/1572	0.758536	0.999989	0	0	0.877326	0.242462	KLLN;ZNF682;LAG3;BLM;SLC6A17;PDE1C;EYA1;LRRC10B;MMP1;ATF7IP2;KRT13;SLC1A4;PLXDC2;CALHM1;PLEKHG4B;COL9A1;CACHD1;ZNF669;KCNN3;TDGF1;ZNF367;RAI2;CHGB;ZNF772
Stat3 (mouse)	27/1762	0.763758	0.999989	0	0	0.879766	0.237101	RD3;CACNA1A;NRARP;RXFP3;PIK3R5;RGS4;H1FOO;VMO1;ADAMTS3;CCDC85A;EMB;MAGEA5;ATP6V1G3;TRPM3;GSTO2;EAF2;NAP1L3;EBF3;GPCPD1;SFRP1;ISL2;GATM;ADRB3;PPP2R2B;HECW2;TDGF1;PCDHB8
NFE2L2 (human)	1984-01-01	0.767862	0.999989	0	0	0.68752	0.181605	GAS7
RORB (human)	15/1035	0.787819	0.999989	0	0	0.833006	0.198661	RD3;PTGFR;BLM;OLFML2B;GSTO2;CXCR4;LPAR3;OAZ3;RSPH1;ADAMTS18;FAM181A;RIMKLA;SCN3B;RHBDL3;TRPM3
FOXF1 (human)	20/1352	0.789115	0.999989	0	0	0.849183	0.201124	LRRC10B;ATF7IP2;MPV17L;WNT8A;ITLN1;GUCA1A;ROBO1;RND1;GJB1;FEZ1;PPP1R1C;TSPAN7;KISS1R;SCN3B;ATP6V1G3;SSX2;TRPM3;RAI2;PACSIN1;ZNF772
NFKB1 (human)	55/3497	0.789177	0.999989	0	0	0.896487	0.212257	CLEC4M;CCNF;HR;NRARP;ROBO1;RND1;GPR173;VMO1;JPH3;ZNF529;LRAT;GALNT9;ZNF682;EGFL6;SFMBT2;ZBTB32;PAX6;DKK2;KCNQ3;CMPK2;B4GALT6;MATN2;GAS7;RD3;CAMK2B;PDE1C;WNT8A;NRXN3;CXCR4;GATA4;AXDND1;MCHR1;BEGAIN;FAM83F;UBD;XIRP1;ZNF502;KCNN3;RIMKLA;CSMD2;LONRF1;WNT1;EGR2;SYT1;FBXL13;GUCA2A;GCK;HS3ST2;RSPH1;GJB1;COL9A1;CACHD1;BUD13;SERPINI1;C8ORF74
ELK1 (mouse)	26/1727	0.789754	0.999989	0	0	0.863033	0.203705	RD3;BLM;WIPF3;CCNF;ATF7IP2;HR;BEGAIN;PSMC3IP;ADAMTS18;GSG2;KCNMB4;EMB;B4GALNT3;ATP6V1G3;ZSWIM3;ANK2;FBXL13;DCLK1;FGF16;SFRP1;GATM;MEIS1;MKRN3;MDGA1;ATP6V1B1;MYH7
HNF1B (human)	1990-01-01	0.790907	0.999989	0	0	0.640974	0.150356	TFAP2B
HOXD9 (human)	23/1543	0.792371	0.999989	0	0	0.854911	0.198959	COX8C;PDE1C;SYT1;SEMA6D;MPV17L;ITLN1;CXCR4;ANK2;PDYN;MYT1;OAZ3;KLK12;CCNA1;PHOSPHO1;CDH20;TNNT3;RHOJ;ROPN1L;PIP5K1B;APBA1;RHBDL3;SLC18A2;ZNF343
SREBF2 (human)	20/1361	0.798424	0.999989	0	0	0.843069	0.189788	SLC6A17;EDN3;LRRN2;CKMT1A;ATF7IP2;DHDH;GUCA1A;ATP1A3;ANK2;PRDM12;KLK12;PHOSPHO1;FSD1L;KISS1R;SARM1;ST3GAL5;C8ORF74;SSX2;SIGLEC7;GAS7
FOXO3A (mouse)	8/597	0.80942	0.999989	0	0	0.770758	0.162967	CLIC6;TIAM1;CDH20;ATF7IP2;DCLK2;MSC;TMEM191C;GAS7
GATA1 (human)	41/2679	0.812499	0.999989	0	0	0.872921	0.181254	CD83;ATF7IP2;HMHB1;ITLN1;NRXN3;GUCA1A;RASGRP1;ELFN1;PIK3R5;ROBO1;PREX2;RGS4;CAPN6;CCDC85A;SLC16A9;CYYR1;MAGEA5;ATP6V1G3;LONRF1;TRPM3;SLC18A2;SH3GL2;RAI2;CDON;BCAS3;NTRK2;GLYATL1;OSBPL6;GSTO2;EYA1;DCLK2;GCK;TIAM2;GATM;PPP2R2B;PPP1R1C;SERPINI1;NUP62CL;KCNK2;GAS7;ZNF772
NFAT2 (human)	20/1376	0.813302	0.999989	0	0	0.83306	0.172154	TFAP2B;GLYATL1;ATL1;MEOX2;DKK2;DCLK1;MMP10;OAZ3;ROBO1;RGS4;CAPN6;PPP2R2B;MTHFD2L;COL9A1;VN1R1;ST3GAL5;KCNMB4;ROPN1L;ZNF502;CYYR1
USF1 (human)	21/1441	0.815013	0.999989	0	0	0.834945	0.170789	RD3;SEMA6B;BCAS3;LRRC10B;SEMA6D;ATF7IP2;ELFN1;BACH2;BMP6;CFC1;FAM83F;PPP2R2B;ADAMTS18;TNNT3;ZNF669;CMPK2;FAM150B;C8ORF74;SH3GL2;TBC1D26;CDON
E2F1 (mouse)	47/3056	0.819645	0.999989	0	0	0.875498	0.174122	HCN4;TMEM200A;NRXN1;CRABP1;ATF7IP2;GRIK4;CACNA1A;LPAR3;TMEM74;HS6ST2;BEGAIN;LRRC16B;PSMC3IP;VMO1;GLT1D1;FAM83F;GJC2;PDZD2;KISS1R;PDE4B;FAM150B;CYYR1;B4GALNT3;DLGAP3;BVES;SEMA6B;SLC10A7;EYA1;ZBTB32;ANK2;EBF3;PAX6;SHISA7;SHISA6;FGF16;GATM;MEIS1;FEZ1;FAM131B;KCNQ3;LRRN1;NUP62CL;B4GALT6;KCNK2;MDGA1;SPSB4;FAM72A
WT1 (human)	41/2689	0.819672	0.999989	0	0	0.869113	0.172824	KLLN;CAMK2B;CD83;LRRC10B;ATL1;IHH;NRARP;AXDND1;DLL1;BEGAIN;RND1;H1FOO;FUT6;CALHM1;JPH3;GSG2;KISS1R;SLIT1;PIP5K1B;FAM150B;RHBDL3;PCDH1;NTSR1;GALNT9;CACNG4;LSAMP;ZBTB32;EBF3;AZU1;PDYN;PHOSPHO1;MMP16;HECW2;FAM131B;KCNQ3;VN1R1;APBA1;B4GALT6;SIGLEC7;KCNK2;SPSB4
IRF7 (human)	1999-01-01	0.821268	0.999989	0	0	0.581841	0.114568	RND1
TCF4 (human)	66/4210	0.821307	0.999989	0	0	0.888684	0.174944	OLFML2B;CD83;CLEC4M;TMEM200A;DPH3P1;RXFP3;ROBO1;SOX2;PREX2;RGS4;PRB4;PDE4B;PHACTR3;LRAT;EMB;SLC18A2;LAG3;EDN3;SEMA6D;ANK2;PDYN;GPCPD1;DKK2;MMP10;TIAM2;CCNA1;KRT38;FEZ1;KCNQ3;TOX;CDH18;TMEM45A;PDE1C;HEPACAM;NTM;SLC1A4;AXDND1;SLC1A7;NKD1;OAZ3;GNG2;CDH20;ADAMTS18;CCDC85A;CYYR1;SCN3B;ATP6V1G3;MSC;GRIA3;TFAP2B;SLC10A7;OSBPL6;SYT1;POU6F2;FBXL13;DCLK1;GCK;KLK12;NFASC;SLFNL1;PPP2R2B;FAM131B;COL9A1;MKRN3;…
YY1 (mouse)	25/1700	0.821524	0.999989	0	0	0.841295	0.165394	HCN4;RASL12;IHH;PRDM12;GPR62;PREX2;PDZD2;KISS1R;ROPN1L;EMB;WNT1;LAIR1;SEMA6B;COX8C;WNT9A;GCK;SHISA7;SH3RF3;NFASC;PPP2R2B;FAM131B;CNIH2;PDE9A;MATN2;FAM72A
AP1 (mouse)	2/183	0.825672	0.999989	0	0	0.62922	0.120532	GSTO2;PHACTR3
NR2F1 (human)	15/1073	0.829716	0.999989	0	0	0.801449	0.149608	RD3;PTGFR;BLM;OLFML2B;GSTO2;CXCR4;LPAR3;OAZ3;RSPH1;ADAMTS18;FAM181A;RIMKLA;SCN3B;RHBDL3;TRPM3
FOXO3A (human)	11/813	0.830991	0.999989	0	0	0.776565	0.143771	GJB1;LRRC10B;FEZ1;MPV17L;WNT8A;SCN3B;SSX2;PCSK5;ROBO1;ZNF772;RND1
ATF4 (human)	20/1398	0.833694	0.999989	0	0	0.818775	0.148926	SNAP25;SLC6A17;GSTO2;MMP1;IHH;PAX6;PNMA3;GPCPD1;AXDND1;BACH2;RND1;HS3ST2;ISL2;RSPH1;JPH3;PHACTR3;ST3GAL5;ZNF502;SUSD5;ZNF772
NR1H2 (human)	6/479	0.835269	0.999989	0	0	0.719929	0.129588	TIAM2;CAMK2B;NLRP9;COL14A1;XIRP1;DPH3P1
LEF1 (human)	73/4658	0.836421	0.999989	0	0	0.885434	0.158159	OLFML2B;ATF7IP2;NRARP;MEOX2;RXFP3;ROBO1;SOX2;PREX2;RGS4;ENDOU;VMO1;PRB4;GLT1D1;ZNF529;PDE4B;PHACTR3;EMB;SH3GL2;CDON;KRTAP11-1;EDN3;MMP1;SEMA6D;NGB;PAX6;MMP10;CCNA1;ISL2;PAX7;KRT38;MTHFD2L;TNNT3;RHOJ;ADSSL1;GAS7;TMEM45A;RD3;CAMK2B;PDE1C;ATL1;NTM;NRXN1;WNT8A;LPAR3;SLCO5A1;TMEM74;AXDND1;SLC1A7;OAZ3;PIK3R5;FUT3;GJC2;FAM196B;XIRP1;ST3GAL5;KCNN3;ATP6V1G3;PCDH1;TRPM3;CACNG4;TFAP2B;SLC10A7;GLYATL1;OSBPL6…
SOX9 (human)	1/105	0.839024	0.999989	0	0	0.548105	0.0962013	PPP2R2B
RBPJ (human)	22/1535	0.842012	0.999989	0	0	0.819289	0.140886	CAMK2B;SLC6A17;EFR3B;GUCA2A;RASGRP4;OAZ3;PREX2;ISL2;GLT1D1;ADRB3;PAX7;ZNF529;GSG2;UBD;MTHFD2L;TSPAN7;VN1R1;SSX2;PDE9A;GRIA3;ZNF343;TMEM45A
TBX5 (mouse)	24/1663	0.842938	0.999989	0	0	0.824451	0.140867	SEMA6B;NTM;CTRB1;KRT13;ZBTB32;GRIK4;GPR62;PDYN;FBXL13;NKD1;GCK;LRRC16B;CCNA1;GJC2;JPH3;ADAMTS18;PHACTR3;SERPINI1;EMB;FAM150B;PCDH1;MDGA1;TRPM3;MATN2
RORA 1 (human)	1/107	0.844543	0.999989	0	0	0.537708	0.0908512	ROPN1L
FOXD1 (human)	2/192	0.845447	0.999989	0	0	0.599138	0.100589	RGS4;ZNF367
PPARA (human)	3/271	0.847967	0.999989	0	0	0.636451	0.104959	KCNMB4;CMPK2;GDF7
TEAD1 (human)	22/1547	0.851672	0.999989	0	0	0.812304	0.130419	SNAP25;PDE1C;CLEC4M;LRRC10B;ATF7IP2;POU6F2;IHH;ANK2;AZU1;ADAP1;FUT3;VMO1;GNG2;ZNF529;UBD;COL9A1;PHACTR3;CMPK2;WNT1;TRPM3;CDH18;MYH7
ETS1 (mouse)	24/1681	0.85673	0.999989	0	0	0.81468	0.125976	SEMA6B;EGR2;SFMBT2;ATL1;NRXN1;NGB;GUCA1A;GATA4;PCSK5;ROBO1;PREX2;PSMC3IP;ENDOU;FGF16;ADAMTS3;ADRB3;GBX2;COL9A1;EMB;SCN3B;NUP62CL;CNIH2;GALNT9;MYH7
HMGA1 (mouse)	25/1748	0.859251	0.999989	0	0	0.815675	0.123733	CLIC6;RASL12;PDE1C;LRRC10B;NRXN1;LPAR3;TMEM74;SLC1A4;PCSK5;RGS4;ESM1;FOXD3;KRTAP11-1;SLC6A17;DUSP27;GCK;GDF7;CCNA1;PPP2R2B;PPP1R1C;TNNT3;COL9A1;RAPGEF5;NUP62CL;GAS7
TFAP2A (human)	55/3613	0.860689	0.999989	0	0	0.861055	0.129177	EXOC3L2;COL14A1;CCNF;IHH;GUCA1A;HR;NRARP;PCSK5;ARHGAP42;JPH3;LRAT;ZNF367;LAG3;SFMBT2;EBF3;PAX6;WNT9A;TIAM1;MMP16;TNNT3;ADSSL1;B4GALT6;PDE9A;GAS7;CAMK2B;NRN1;NRXN3;CXCR4;ATP1A3;GATA4;SLC1A4;DLL1;BEGAIN;GJC2;GBX2;CCDC85A;PIP5K1B;PCDH1;NTSR1;CACNG4;GPIHBP1;TMEM132D;SLC10A7;KRT13;CXORF49B;PNMA3;FBXL13;GCK;MEIS1;SLFNL1;FAM131B;SARM1;APBA1;C8ORF74;CNIH2
Nobox (mouse)	2/201	0.863167	0.999989	0	0	0.571777	0.0841351	PSMC3IP;SCN3B
NFATC3 (human)	1/116	0.867133	0.999989	0	0	0.495399	0.0706254	ZNF343
YY1 (human)	95/6042	0.86823	0.999989	0	0	0.879492	0.124271	COL14A1;WIPF3;IHH;KIF17;BACH2;ROBO1;SOX2;RGS4;ENDOU;ESM1;PDE4B;PHACTR3;MAGEA5;DLGAP3;BVES;BCAS3;SLC6A18;GSTO2;CTRB1;HBE1;ANK2;PAX6;WNT9A;GPCPD1;MMP10;SHISA7;TIAM2;PYGO1;TIAM1;IMMP1L;ISL2;PHOSPHO1;ADRB3;NAV3;TNNT3;KCNQ3;ADSSL1;VN1R1;TBC1D26;GAS7;MYH7;RD3;BLM;PDE1C;ATL1;NRXN1;ITLN1;SLC1A4;SLC1A7;FGD2;FUT3;ZDHHC19;CDH20;UBD;CCDC85A;PLEKHG4B;ZNF669;ST3GAL5;KCNMB4;CYYR1;LONRF1;MSC;WNT1;TAS1R3;TFAP2B;E…
CREB1 (mouse)	11/849	0.868567	0.999989	0	0	0.741785	0.104526	SH3RF3;RGS4;SEMA6B;BLM;OSBPL6;EFNA2;SYT1;IHH;NRARP;CHGB;SHISA6
ZNF281 (human)	13/986	0.871395	0.999989	0	0	0.754135	0.103814	CXCR4;CXORF49B;GATA4;WNT9A;PLXDC1;TIAM2;GPR173;FAM150B;TOX;ZNF367;PDE9A;GALNT9;CDON
FOXF1 (mouse)	2/206	0.87219	0.999989	0	0	0.55762	0.0762532	SLC6A17;SYT1
HIF1A (human)	22/1586	0.880033	0.999989	0	0	0.790345	0.101002	CAMK2B;NTRK2;TCF23;ZBTB32;NGB;CXCR4;GPCPD1;EFR3B;RASGRP4;OAZ3;PIK3R5;TIAM2;H1FOO;FUT6;ENDOU;VMO1;ISL2;GLT1D1;FSD1L;ADRB3;GALNT9;MATN2
SRF (human)	51/3420	0.886879	0.999989	0	0	0.841478	0.101017	KRT20;ROBO1;RGS4;ENDOU;JPH3;PDE4B;EMB;BVES;EGFL6;MMP10;TIAM2;KRT38;HECW2;MTHFD2L;RHOJ;PADI2;FAM181A;FAM72B;GAS7;FAM72A;KPRP;PTGFR;NTM;CXCR4;SLC1A4;AXDND1;DLL1;NKD1;FOXS1;FAM196B;CDH20;ZNF669;KCNMB4;ZNF502;PACSIN1;EGR2;GLYATL1;EYA1;CKMT1A;NAP1L3;DCLK2;GCK;KLK12;GATM;NFASC;PPP2R2B;COL9A1;ZNF536;EPPK1;APBA1;KCNK2
TP53 (human)	42/2866	0.888665	0.999989	0	0	0.828921	0.0978417	KPRP;CAMK2B;CCNF;HMHB1;ATP1A3;GATA4;NRARP;MEOX2;PCSK5;MCHR1;OAZ3;BEGAIN;RGS4;FUT6;FAM83F;KISS1R;ROPN1L;KCNN3;CSMD2;BVES;ZNF367;PACSIN1;ZNF682;KRTAP11-1;EGR2;SYT1;EYA1;PAX6;FBXL13;DCLK1;KLK12;TIAM2;CCNA1;ISL2;GJB1;PPP2R2B;PPP1R1C;CACHD1;CMPK2;SERPINI1;B4GALT6;ZNF772
CRTC3 (human)	13/1008	0.889412	0.999989	0	0	0.736592	0.086325	KPRP;KRTAP11-1;NRN1;OLFML2B;DCLK1;OAZ3;ROBO1;NLRP9;ZNF536;FAM150B;SCN3B;RAPGEF5;TRPM3
RUNX1 (human)	58/3857	0.889903	0.999989	0	0	0.846474	0.0987348	CCNF;ATF7IP2;GUCA1A;KRT20;ELFN1;RXFP3;ROBO1;GLT1D1;PDE4B;EMB;SLC16A9;EGFL6;C15ORF53;WNT9A;FEZ1;TNNT3;PTPRCAP;PDE9A;FAM72B;GAS7;FAM72A;CAMK2B;PDE1C;CRABP1;HMHB1;CACNA1A;ATP1A3;SLCO5A1;SLC1A4;OAZ3;PIK3R5;FGD2;PSMC3IP;CALHM1;GJC2;ADAMTS18;TSPAN7;ZNF502;CYYR1;CSMD2;GRIA3;ZNF343;PACSIN1;EGR2;SYT1;CKMT1A;PNMA3;GCK;CFC1;NFASC;SLFNL1;PPP2R2B;FAM131B;CACHD1;ZNF536;EPPK1;TDGF1;MDGA1
BRCA1 (human)	25/1809	0.898188	0.999989	0	0	0.785105	0.0843016	KPRP;PTGFR;PDE1C;CLEC4M;ATF7IP2;SLC1A4;OAZ3;RGS4;GNG2;UBD;PDE4B;PLXNC1;MAGEA5;RIMKLA;POLR2J4;SLC6A18;PAX6;ABCA8;PDYN;PLXDC1;MYT1;PPP2R2B;MTHFD2L;TOX;CNIH2
REL (mouse)	24/1752	0.902404	0.999989	0	0	0.778125	0.0799078	RASL12;SNAP25;SLC6A18;SLC10A7;SYT1;ITLN1;GXYLT2;PLXDC2;DLL1;BACH2;RND1;TIAM1;RSPH1;FSD1L;RASGEF1B;PDE4B;KCNMB4;MKRN3;RIMKLA;MDGA1;RAI2;GALNT9;MATN2;SPSB4
SREBF1 (human)	37/2587	0.905063	0.999989	0	0	0.808484	0.0806472	RD3;CAMK2B;EXOC3L2;BLM;NRN1;HMHB1;CACNA1A;SLCO5A1;SLC1A7;ELFN1;BACH2;PIK3R5;SOX2;PSMC3IP;ADAMTS3;FSD1L;GSG2;KISS1R;NTSR1;CDON;PACSIN1;ZNF682;EGR2;LAG3;SLC6A18;OSBPL6;SYT1;CXORF49B;PAX6;GPCPD1;EFR3B;CCNA1;SARM1;BUD13;C8ORF74;CNIH2;MATN2
Arnt (mouse)	1/139	0.91108	0.999989	0	0	0.412346	0.0383997	TNNT3
Pdx1 (mouse)	11/907	0.914839	0.999989	0	0	0.691629	0.0615601	PSMC3IP;VMO1;CDH20;HECW2;CRABP1;TSPAN7;SCN3B;LCT;BVES;BACH2;KLK12
TBP (human)	35/2486	0.916354	0.999989	0	0	0.795098	0.0694537	NRXN1;CXCR4;KRT20;MCHR1;RXFP3;GPR173;CAPN6;FAM196B;PRAMEF15;PDE4B;ZNF502;CYYR1;ATP6V1G3;BVES;RAI2;TFAP2B;COX8C;GLYATL1;EYA1;CTRB1;HBE1;LSAMP;NAP1L3;ANK2;GCK;IMMP1L;GJB1;NAV3;SLFNL1;PPP1R1C;MTHFD2L;COL9A1;MKRN3;GAS7;SPSB4
SP1 (mouse)	33/2360	0.916925	0.999989	0	0	0.790188	0.0685327	CAMK2B;HCN4;NRN1;LRRC10B;CACNA1A;HR;BEGAIN;SOX2;JPH3;KCNMB4;PIP5K1B;PLXNC1;RHBDL3;DLGAP3;LONRF1;RAI2;CACNG4;PACSIN1;SEMA6B;FOXD3;SFMBT2;EAF2;WNT9A;FBXL13;PLXDC1;SHISA6;PYGO1;KCNQ3;APBA1;TOX;CNIH2;MDGA1;FAM72A
ELK4 (human)	19/1453	0.917691	0.999989	0	0	0.742877	0.0638095	NTRK2;EGR2;LAG3;PDE1C;ITLN1;GATA4;PAX6;PLXDC2;RGS4;FAM196B;ZNF529;PLEKHG4B;PADI2;PIP5K1B;LRRN1;PTPRCAP;PCDH1;PACSIN1;MYH7
ELF5 (mouse)	6/556	0.919269	0.999989	0	0	0.616654	0.0519075	PDE1C;EBF3;PRDM12;MYT1;KCNK2;GDF7
FOXA1 (human)	19/1457	0.919767	0.999989	0	0	0.740648	0.0619443	EXOC3L2;LRRC10B;MMP1;SEMA6D;MPV17L;WNT8A;ITLN1;CACNA1A;AZU1;PCSK5;ROBO1;RND1;PREX2;GJB1;FEZ1;SCN3B;SSX2;NTSR1;ZNF772
CREB1 (human)	39/2749	0.920225	0.999989	0	0	0.799581	0.0664745	CAMK2B;PTGFR;SNAP25;NRXN3;MCHR1;PIK3R5;VMO1;CALHM1;ST3GAL5;KCNN3;LONRF1;WNT1;BVES;GALNT9;PACSIN1;NTRK2;SLC6A18;CKMT1A;ZBTB32;DCLK2;CXORF49B;ANK2;AZU1;ADAP1;GPCPD1;FBXL13;MMP10;HS3ST2;SFRP1;ISL2;NFASC;GJB1;RHOJ;ADSSL1;EPPK1;PTPRCAP;C8ORF74;KCNK2;GAS7
HIF1A (mouse)	14/1124	0.921454	0.999989	0	0	0.708829	0.057984	LAG3;HS6ST2;TMEM191C;SFRP1;FOXS1;NFASC;MMP16;FAM196B;TET3;CMPK2;FILIP1;SLC16A9;RAI2;CDH18
LEF1 (mouse)	23/1730	0.924127	0.999989	0	0	0.753407	0.0594481	SEMA6B;EGFL6;LMTK3;GUCA1A;PRDM12;GPR62;PSMC3IP;PHOSPHO1;CALHM1;RSPH1;GJB1;ABLIM2;KCNQ3;PHACTR3;KCNMB4;EMB;RAPGEF5;CNIH2;TAS1R3;TRPM3;SLC18A2;SH3GL2;CDON
MYB (human)	18/1409	0.929016	0.999989	0	0	0.725016	0.0533826	BLM;OLFML2B;OSBPL6;EYA1;NRXN1;NRXN3;ANK2;ABCA8;RGS4;IMMP1L;ZNF529;PPP2R2B;PPP1R1C;VN1R1;PDE4B;KCNMB4;TRPM3;ZNF772
IRF2 (human)	18/1412	0.930425	0.999989	0	0	0.723337	0.0521626	CLEC4M;MMP1;WNT8A;KRT20;PCSK5;HS3ST2;RGS4;GATM;CAPN6;KRT38;RASGEF1B;ZNF529;ADAMTS18;MTHFD2L;FILIP1;SLC16A9;SH3GL2;PDE9A
CREM (human)	7/662	0.94055	0.999989	0	0	0.602564	0.0369317	IMMP1L;ISL2;GBX2;MMP1;LPAR3;LRRN1;TBC1D26
MYC (human)	16/1302	0.941698	0.999989	0	0	0.69681	0.0418582	SEMA6B;BCAS3;LRRC10B;SEMA6D;ELFN1;BACH2;BMP6;FAM83F;ADAMTS18;TNNT3;CMPK2;FAM150B;C8ORF74;TBC1D26;GALNT9;CDON
IKZF1 (human)	17/1373	0.942839	0.999989	0	0	0.701605	0.0412962	SEMA6B;CTRB1;TCF23;HR;AZU1;GPCPD1;PIK3R5;FUT6;TIAM1;VMO1;PHOSPHO1;PDZD2;ADRB3;ADSSL1;VN1R1;SARM1;MAGEA5
GATA3 (human)	34/2505	0.946156	0.999989	0	0	0.762771	0.0422177	MPV17L;GATA4;AXDND1;BACH2;RXFP3;ROBO1;RGS4;CAPN6;CDH20;ZNF529;PLEKHG4B;ZNF502;KCNN3;SLC16A9;DLGAP3;TRPM3;PACSIN1;GLYATL1;EGFL6;GSTO2;EDN3;EYA1;PDYN;FBXL13;BMP6;HS3ST2;TIAM2;GJB1;MMP16;SLFNL1;PPP2R2B;PADI2;SIGLEC7;FAM72B
E2F4 (human)	2/270	0.948189	0.999989	0	0	0.42306	0.0225074	EAF2;ZNF367
FOXL1 (human)	86/5755	0.948947	0.999989	0	0	0.822426	0.0430975	EXOC3L2;TMEM200A;MPV17L;GXYLT2;ANKRD20A1;MEOX2;PCSK5;ROBO1;RGS4;NHSL2;GLT1D1;FSD1L;CAPN6;ZNF529;PDE4B;EMB;ZNF367;GALNT9;SLC6A17;HBE1;ZBTB32;EBF3;PDYN;DKK2;MMP10;SHISA6;TIAM2;PYGO1;MMP16;NAV3;PAX7;VN1R1;RAPGEF5;TOX;GAS7;ATP6V1B1;KPRP;HCN4;PDE1C;HEPACAM;ATL1;NRXN1;CXCR4;CACNA1A;SLCO5A1;TMEM74;AXDND1;MCHR1;RASGRP4;OAZ3;FGD2;FUT3;FOXS1;NLRP9;CDH20;PRAMEF15;ZNF502;SUSD5;PCDH1;TRPM3;NTSR1;LAIR1;ZSWIM3;…
FEV (human)	1/172	0.950066	0.999989	0	0	0.332208	0.0170171	DCLK2
SMARCA2 (human)	19/1536	0.952692	0.999989	0	0	0.699034	0.0338779	ZNF682;EGR2;BLM;PDE1C;EAF2;PAX6;ANKRD20A1;PSMC3IP;CCNA1;ISL2;FSD1L;PRAMEF15;KCNQ3;ZNF502;KCNN3;SERPINI1;PDE9A;CDH18;FAM72A
SOX10 (mouse)	4/451	0.953231	0.999989	0	0	0.505567	0.0242156	ABLIM2;ATP1A3;DCLK1;MMP10
AHR (mouse)	4/454	0.954867	0.999989	0	0	0.502118	0.0231896	IMMP1L;DCLK2;RASGRP4;TMEM191C
MYC (mouse)	21/1699	0.96084	0.999989	0	0	0.696572	0.0278264	FOXD3;NTRK2;LRRC10B;IHH;LMTK3;DCLK2;LPAR3;PNMA3;GXYLT2;BMP6;TIAM2;FGF16;CCNA1;GLT1D1;FAM83F;NFASC;FAM131B;MTHFD2L;TRPM3;GALNT9;GAS7
NRF1 (human)	16/1356	0.960889	0.999989	0	0	0.666764	0.0266011	COX8C;SFMBT2;CXCR4;EBF3;SLCO5A1;AXDND1;ARHGAP42;FSD1L;ZNF529;GSG2;TSPAN7;ROPN1L;PIP5K1B;APBA1;RIMKLA;BVES
GFI1 (human)	17/1427	0.96136	0.999989	0	0	0.672744	0.0265102	TCF23;MPV17L;WNT8A;ANK2;GPCPD1;RASGRP4;RND1;TIAM2;FUT6;ENDOU;VMO1;PDZD2;ADRB3;GSG2;VN1R1;APBA1;TDGF1
USF1 (mouse)	14/1219	0.961841	0.999989	0	0	0.649601	0.0252736	SNAP25;BCAS3;CCNF;KRT13;MYT1;PSMC3IP;NFASC;PPP2R2B;CCDC85A;MTHFD2L;CMPK2;RIMKLA;TDGF1;GALNT9
NR5A1 (mouse)	11/1020	0.966681	0.999989	0	0	0.610473	0.0206872	PREX2;TIAM2;TMEM132D;NFASC;OLFML2B;FAM131B;CTRB1;IHH;SCN3B;B4GALNT3;GALNT9
Gata1 (mouse)	23/1863	0.967815	0.999989	0	0	0.693769	0.0226961	PDE1C;SFMBT2;NTM;NRXN3;GRIK4;SLC1A4;PDYN;PCSK5;RASGRP4;KLK12;RND1;GPR173;GJB1;ADAMTS3;CAPN6;NAV3;UBD;CCDC85A;COL9A1;PHACTR3;APBA1;ATP6V1G3;LCT
MEF2A (human)	37/2800	0.969696	0.999989	0	0	0.736867	0.0226752	PTGFR;ATF7IP2;CACNA1A;SLCO5A1;TMEM74;KRT20;RASGRP4;ROBO1;RGS4;FAM196B;ZNF529;XIRP1;ZNF502;CSMD2;SSX2;BVES;LAIR1;EGR2;HBE1;EAF2;LSAMP;NAP1L3;ANK2;DKK2;HPDL;CCNA1;PHOSPHO1;RSPH1;ADRB3;PPP2R2B;COL9A1;VN1R1;LRRN1;FILIP1;ZNF676;GAS7;FAM72A
POU2F2 (mouse)	21/1754	0.973468	0.999989	0	0	0.672402	0.0180809	CLIC6;RASL12;SNAP25;EGR2;PDE1C;EYA1;ATF7IP2;DCLK2;CXCR4;NRARP;PLXDC2;DLL1;DCLK1;GUCA2A;SHISA7;RGS4;ENDOU;NHSL2;PDZD2;RASGEF1B;SLC16A9
Sox17 (mouse)	4/500	0.974171	0.999989	0	0	0.454459	0.0118924	H1FOO;NTRK2;PHACTR3;NGB
Nkx3-2 (mouse)	12/1122	0.974174	0.999989	0	0	0.603908	0.0158013	TMEM132D;ENDOU;ISL2;PHOSPHO1;CTRB1;DHDH;PDE4B;NGB;SLC16A9;PTPRCAP;RIMKLA;ADAP1
JUND (mouse)	21/1764	0.975332	0.999989	0	0	0.668171	0.0166892	EGFL6;SLC6A17;EDN3;LGI4;SEMA6D;EAF2;ANK2;ADAP1;MYT1;LRRC16B;CCNA1;ZDHHC19;PDE4B;FILIP1;BUD13;SCN3B;RAPGEF5;TRPM3;SH3GL2;RAI2;GALNT9
RXRA (human)	16/1422	0.976679	0.999989	0	0	0.633175	0.0149409	OSBPL6;GSTO2;LRRC10B;PAX6;AZU1;AXDND1;ROBO1;RND1;CALHM1;PAX7;ZNF529;VN1R1;XIRP1;ZNF676;GPIHBP1;PACSIN1
IRF2 (mouse)	20/1706	0.977285	0.999989	0	0	0.657924	0.0151172	KPRP;NRN1;PDE1C;TMEM200A;NTM;ITLN1;NRXN3;TMEM74;GCK;ARHGAP42;FAM196B;RASGEF1B;OTOG;PDE4B;PHACTR3;MKRN3;LRRN1;KCNN3;TRPM3;CHGB
Nkx2-5 (mouse)	4/515	0.97857	0.999989	0	0	0.440774	0.00954866	PREX2;DHDH;NGB;GUCA1A
ELK1 (human)	17/1511	0.979833	0.999989	0	0	0.631996	0.0128755	PDE1C;SYT1;LGI4;ATL1;PAX6;C15ORF53;PRDM12;KIF17;MYT1;DCLK1;NKD1;RXFP3;PREX2;PDZD2;PADI2;SERPINI1;FAM72B
Prrx2 (mouse)	27/2205	0.980291	0.999989	0	0	0.6835	0.0136058	COL14A1;CRABP1;CXCR4;GUCA1A;DLL1;BACH2;SOX2;PREX2;PSMC3IP;VMO1;CDH20;TSPAN7;KCNN3;SCN3B;DLGAP3;SLC6A18;GSTO2;EDN3;DHDH;EAF2;NAP1L3;DCLK1;KLK12;CCNA1;PPP2R2B;TOX;LCT
PITX2 (human)	47/3528	0.981049	0.999989	0	0	0.735329	0.0140693	RD3;TCF23;WNT8A;HMHB1;NRXN3;CACNA1A;AXDND1;RASGRP4;OAZ3;PIK3R5;ROBO1;PREX2;FUT6;VMO1;GLT1D1;ZDHHC19;FSD1L;FAM196B;ZNF529;GSG2;KISS1R;PHACTR3;ST3GAL5;ZNF502;SCN3B;ATP6V1G3;TRPM3;SEMA6B;LSAMP;DCLK2;ANK2;ABCA8;AZU1;GPCPD1;DKK2;KLK12;TIAM2;TIAM1;NFASC;RSPH1;GJB1;ADRB3;COL9A1;VN1R1;MKRN3;TDGF1;CDH18
POU2F1 (mouse)	20/1735	0.981776	0.999989	0	0	0.645755	0.0118769	CLIC6;SNAP25;CD83;OSBPL6;PDE1C;EYA1;ATF7IP2;CXCR4;PAX6;PLXDC2;DLL1;DCLK1;SHISA7;PREX2;RGS4;ENDOU;PDZD2;RASGEF1B;SLC16A9;TDGF1
ARID3A (mouse)	22/1893	0.984191	0.999989	0	0	0.649452	0.0103495	NTRK2;BLM;GSTO2;EDN3;ATL1;CCNF;EAF2;LSAMP;SOX2;PREX2;GATM;PHOSPHO1;CALHM1;EFNA2;CACHD1;PDE4B;FILIP1;PCDHB3;SCN3B;GRIA3;RAI2;MATN2
TP53 (mouse)	13/1266	0.986227	0.999989	0	0	0.576837	0.00800003	BCAS3;BLM;TCF23;ATF7IP2;DHDH;NRARP;TMEM191C;CFC1;PSMC3IP;ARHGAP42;LRAT;LCT;MYH7
ETV4 (mouse)	20/1773	0.986451	0.999989	0	0	0.630418	0.00859979	KPRP;EDN3;WNT8A;ITLN1;NRXN3;PNMA3;DKK2;RXFP3;PIK3R5;IMMP1L;CAPN6;SLFNL1;FAM196B;ADAMTS18;RHOJ;PHACTR3;ROPN1L;PCDHB3;ATP6V1G3;GAS7
Sox5 (mouse)	6/728	0.987202	0.999989	0	0	0.465521	0.00599605	SOX2;PREX2;NTM;KCNMB4;GUCA1A;NTSR1
ZNF354C (human)	15/1430	0.988127	0.999989	0	0	0.587743	0.00702	ZNF682;OLFML2B;SYT1;IHH;RASGRP1;PIK3R5;GDF7;RGS4;GPR173;SFRP1;PHACTR3;ZNF735;BUD13;CDON;PACSIN1
SRY (human)	3/469	0.98817	0.999989	0	0	0.36229	0.00431157	GJB1;PPP2R2B;CDH18
ATF1 (human)	1/264	0.990055	0.999989	0	0	0.214979	0.00214858	EAF2
NR1I2 (human)	14/1387	0.991003	0.999989	0	0	0.564925	0.0051057	SEMA6B;EXOC3L2;OSBPL6;DHDH;EFR3B;PIK3R5;TIAM2;H1FOO;VMO1;ZNF529;GSG2;KISS1R;XIRP1;LRAT
CEBPD (human)	15/1495	0.993384	0.999989	0	0	0.559928	0.00371699	NTM;CTRB1;ATF7IP2;DKK2;RASGRP4;CFC1;FUT6;VMO1;GJB1;NLRP9;PPP2R2B;PRAMEF15;KCNN3;SERPINI1;NUP62CL
GATA2 (human)	149/9985	0.994314	0.999989	0	0	0.76286	0.00435012	EXOC3L2;OLFML2B;CLEC4M;CCNF;GPR62;ANKRD20A1;BACH2;HS6ST2;RXFP3;PREX2;RGS4;ENDOU;CAPN6;SLC16A9;PLXNC1;MAGEA5;SSX2;BVES;SH3GL2;CHGB;SLC6A18;SLC6A17;SEMA6D;CTRB1;DHDH;ZBTB32;EBF3;PDYN;DKK2;SHISA7;SHISA6;TIAM2;PYGO1;TIAM1;HECW2;FEZ1;KCNQ3;PADI2;CMPK2;PTPRCAP;TOX;TBC1D26;PDE9A;PTGFR;BLM;PDE1C;CRABP1;CACNA1A;LPAR3;SLCO5A1;OAZ3;PIK3R5;FUT6;CDH20;PRAMEF15;PIP5K1B;KCNN3;B4GALNT3;LONRF1;TRPM3;NTSR1;GRIA3;P…
SREBF1 (mouse)	18/1735	0.994398	0.999989	0	0	0.576876	0.00324095	SEMA6B;SFMBT2;PNMA3;SLC1A4;SHISA7;PREX2;RGS4;IMMP1L;RSPH1;CDH20;UBD;CCDC85A;COL9A1;ST3GAL5;SERPINI1;ATP6V1G3;GRIA3;FAM72A
TP63 (human)	14/1443	0.994674	0.999989	0	0	0.541124	0.00288983	SEMA6B;ZNF682;CTRB1;WNT8A;AZU1;PCSK5;AXDND1;KLK12;RND1;GLT1D1;GJB1;NLRP9;ZNF529;KCNN3
NFYB (mouse)	18/1748	0.995006	0.999989	0	0	0.572127	0.00286417	SEMA6B;SFMBT2;PNMA3;GXYLT2;SHISA7;PREX2;RGS4;IMMP1L;ESM1;CDH20;UBD;CCDC85A;COL9A1;ST3GAL5;KCNN3;ATP6V1G3;CDH18;FAM72A
NFYA (mouse)	18/1748	0.995006	0.999989	0	0	0.572127	0.00286417	SEMA6B;SFMBT2;PNMA3;GXYLT2;SHISA7;PREX2;RGS4;IMMP1L;ESM1;CDH20;UBD;CCDC85A;COL9A1;ST3GAL5;KCNN3;ATP6V1G3;CDH18;FAM72A
CPEB1 (mouse)	18/1748	0.995006	0.999989	0	0	0.572127	0.00286417	SEMA6B;SFMBT2;PNMA3;GXYLT2;SHISA7;PREX2;RGS4;IMMP1L;ESM1;CDH20;UBD;CCDC85A;COL9A1;ST3GAL5;KCNN3;ATP6V1G3;CDH18;FAM72A
RARA (human)	13/1379	0.995271	0.999989	0	0	0.52587	0.00249284	SEMA6B;CAMK2B;COL14A1;DHDH;ANK2;AXDND1;SFRP1;NLRP9;KISS1R;CACHD1;XIRP1;ST3GAL5;KCNN3
NFATC3 (mouse)	18/1801	0.996906	0.999989	0	0	0.553479	0.00171525	SLC6A18;NRN1;PDE1C;GSTO2;NRXN1;EAF2;SLC1A4;PLXDC2;OAZ3;TIAM2;GPR173;TIAM1;VMO1;MTHFD2L;PHACTR3;PADI2;KCNMB4;CNIH2
IKZF1 (mouse)	16/1674	0.997509	0.999989	0	0	0.529524	0.00132059	CCNF;EAF2;SLC1A4;MEOX2;PLXDC2;PLXDC1;GBX2;PPP2R2B;CCDC85A;FAM131B;COL9A1;SLIT1;SLC16A9;MAGEA5;KCNK2;ZSWIM3
NR1H3 (human)	12/1385	0.997996	0.999989	0	0	0.481305	0.000965594	TIAM2;SEMA6B;CAMK2B;GLT1D1;NLRP9;COL14A1;KISS1R;CACHD1;XIRP1;DPH3P1;NUP62CL;EFR3B
ETS1 (human)	61/4827	0.998416	0.999989	0	0	0.673417	0.00106742	MEOX2;PCSK5;RND1;RGS4;PRB4;NHSL2;GLT1D1;MAGEA5;BVES;EDN3;SEMA6D;ZBTB32;WNT9A;GPCPD1;DUSP27;TIAM2;HPDL;CCNA1;VN1R1;PADI2;ZNF676;B4GALT6;FAM72B;GAS7;TMEM45A;HCN4;RASL12;NRN1;PDE1C;HEPACAM;NTM;NRXN1;WNT8A;NRXN3;CXCR4;LPAR3;GATA4;SLCO5A1;OAZ3;FOXS1;ZNF669;RHBDL3;CSMD2;ATP6V1G3;ZNF343;SYT1;EYA1;LSAMP;KRT13;DCLK2;EFR3B;SLFNL1;FAM131B;COL9A1;MKRN3;LRRN1;EPPK1;APBA1;BUD13;SERPINI1;KCNK2
PPARG (human)	42/3580	0.99852	0.999989	0	0	0.633572	0.000938358	CAMK2B;RASL12;PDE1C;NTM;ATF7IP2;MPV17L;WNT8A;RASGRP4;OAZ3;SOX2;FUT6;VMO1;ESM1;GLT1D1;PDZD2;NLRP9;GSG2;KISS1R;XIRP1;ROPN1L;SLC16A9;PLXNC1;ATP6V1G3;CHGB;PACSIN1;SEMA6B;ZNF682;BCAS3;KRTAP11-1;KRT13;NAP1L3;ANK2;C15ORF53;FBXL13;EFR3B;CFC1;KLK12;SFRP1;PHOSPHO1;HECW2;RAPGEF5;TDGF1
ESR1 (human)	13/1513	0.998797	0.999989	0	0	0.475384	0.000572199	LRRC10B;AXDND1;RND1;ISL2;PHOSPHO1;ZNF529;VN1R1;XIRP1;LRAT;SSX2;ZNF676;CDON;PACSIN1
Sox2 (mouse)	16/1797	0.999266	0.999989	0	0	0.489585	0.000359458	EYA1;CCNF;LSAMP;KRT20;ADAP1;OAZ3;PREX2;VMO1;CCNA1;FAM83F;ADAMTS3;UBD;FAM131B;CACHD1;FILIP1;TAS1R3
PITX1 (human)	11/1448	0.999596	0.999989	0	0	0.418809	0.000169377	FUT6;VMO1;ZDHHC19;NLRP9;FSD1L;GSG2;VN1R1;KISS1R;GPCPD1;KLK12;RND1
CBEPB (mouse)	35/3275	0.999647	0.999989	0	0	0.573894	0.000202628	NTM;WIPF3;MPV17L;ITLN1;NRXN3;MEOX2;SLC1A7;PREX2;ENDOU;GJC2;ZDHHC19;GNG2;CAPN6;UBD;GALNT9;CACNG4;EAF2;POU6F2;ZBTB32;LMTK3;NAP1L3;DCLK2;ANK2;PLXDC2;CFC1;TIAM2;GJB1;ADRB3;MMP16;FEZ1;COL9A1;CMPK2;EPPK1;SERPINI1;NUP62CL
FOXF2 (human)	10/1379	0.999665	0.999989	0	0	0.399938	0.000134135	FUT6;VMO1;NLRP9;DHDH;VN1R1;WNT8A;KISS1R;SUSD5;GPCPD1;CFC1
NRF1 (mouse)	13/1676	0.999798	0.999989	0	0	0.424939	8.6039e-05	DHDH;DCLK2;TMEM191C;FGD2;HS3ST2;PSMC3IP;HPDL;PHOSPHO1;PPP2R2B;PHACTR3;ROPN1L;NUP62CL;MYH7
FOXC1 (human)	195/13142	0.999806	0.999989	0	0	0.678168	0.000131612	TMEM200A;WIPF3;BACH2;RXFP3;GPR173;ENDOU;ROPN1L;BVES;CHGB;SFMBT2;ANK2;EBF3;PDYN;DKK2;TIAM2;TIAM1;ISL2;FEZ1;MTHFD2L;KCNQ3;PADI2;KPRP;RD3;PTGFR;PDE1C;HEPACAM;CRABP1;SLCO5A1;PRDM12;OAZ3;PIK3R5;KCNMB4;PIP5K1B;SCN3B;B4GALNT3;RHBDL3;TRPM3;SLC10A7;LRRN2;EAF2;DCLK2;AZU1;DCLK1;GDF7;GJB1;PPP1R1C;COL9A1;SERPINI1;PCDHB3;TDGF1;PCDHB8;KLLN;LRRC10B;ATF7IP2;MEOX2;KRT20;KIF17;PCSK5;ROBO1;VMO1;ESM1;NHSL2;GLT1D1;JPH…
CBEPA (mouse)	14/1764	0.99981	0.999989	0	0	0.434085	8.26257e-05	PDE1C;GSTO2;SFMBT2;POU6F2;MYT1;DCLK1;LRRC16B;ADAMTS3;NAV3;PPP1R1C;PDE4B;PADI2;RAPGEF5;CDH18
FOXA2 (mouse)	10/1441	0.99984	0.999989	0	0	0.381313	6.11715e-05	KPRP;BLM;OLFML2B;FSD1L;DCLK2;FILIP1;PLXDC2;RASGRP1;CDH18;GAS7
SRF (mouse)	13/1782	0.999938	0.999989	0	0	0.397123	2.45902e-05	FOXD3;OLFML2B;CD83;PDE1C;EAF2;POU6F2;NAP1L3;CFC1;OAZ3;FAM131B;TRPM3;CDH18;ZSWIM3
CRX (human)	8/1362	0.999953	0.999989	0	0	0.321833	1.49795e-05	VMO1;GSG2;CTRB1;MPV17L;VN1R1;GPCPD1;AXDND1;MCHR1
APEX1 (human)	8/1373	0.999959	0.999989	0	0	0.319048	1.30112e-05	SEMA6B;PHOSPHO1;MPV17L;COL9A1;LSAMP;GPR62;HS6ST2;GALNT9
NR3C1 (mouse)	12/1775	0.999974	0.999989	0	0	0.366838	9.70849e-06	TIAM2;KPRP;CALHM1;PDE1C;PPP2R2B;CTRB1;ANK2;FILIP1;GXYLT2;MYT1;CDON;CHGB
FOXA1 (mouse)	11/1705	0.999978	0.999989	0	0	0.350259	7.66812e-06	HPDL;LGI4;SEMA6D;CTRB1;IHH;PDE4B;KCNMB4;CXCR4;MYT1;EFR3B;KCNK2
TBP (mouse)	28/3182	0.999989	0.999989	0	0	0.463603	5.26963e-06	KPRP;CLIC6;BLM;PDE1C;NRXN1;MPV17L;ITLN1;KRT20;PCSK5;RASGRP4;ROBO1;FAM196B;TRPM3;EGFL6;EAF2;POU6F2;NAP1L3;DCLK2;GCK;TIAM2;HECW2;MTHFD2L;MKRN3;FILIP1;BUD13;RAPGEF5;PCDHB8;CDH18

## Sheet: e_EnrichR_Trrust
Term	Overlap	P-value	Adjusted P-value	Old P-value	Old Adjusted P-value	Odds Ratio	Combined Score	Genes
PAX2 mouse	3/14	0.00159482	0.266335	0	0	15.7118	101.2	EYA1;GBX2;PAX6
MEIS2 mouse	2/6	0.0042269	0.352946	0	0	28.731	157.052	EGR2;PAX6
ZBTB16 human	2/10	0.0121166	0.423803	0	0	14.3626	63.3846	CRABP1;CXCR4
SOX10 human	2/11	0.0146423	0.423803	0	0	12.7661	53.9219	GJB1;GJC2
GLI1 human	2/19	0.0416023	0.423803	0	0	6.75576	21.4806	EGR2;SFRP1
NOTCH1 mouse	2/23	0.0588647	0.423803	0	0	5.46784	15.4877	PAX7;NRARP
POU5F1 human	2/24	0.063506	0.423803	0	0	5.21903	14.3869	SOX2;TDGF1
RARA human	2/26	0.0731399	0.423803	0	0	4.78363	12.511	CCNA1;CRABP1
HNF1A mouse	2/29	0.0883894	0.423803	0	0	4.25146	10.3141	LCT;GUCA2A
MYC human	4/100	0.0940172	0.423803	0	0	2.39706	5.66731	SFRP1;CXCR4;GATA4;FUT3
ZEB2 human	1/6	0.0988744	0.423803	0	0	11.4583	26.5134	MEOX2
EOMES mouse	1/6	0.0988744	0.423803	0	0	11.4583	26.5134	SOX2
PAX3 human	1/6	0.0988744	0.423803	0	0	11.4583	26.5134	CXCR4
PBX2 human	1/6	0.0988744	0.423803	0	0	11.4583	26.5134	MEIS1
PITX3 mouse	1/6	0.0988744	0.423803	0	0	11.4583	26.5134	SLC18A2
POU3F1 mouse	1/6	0.0988744	0.423803	0	0	11.4583	26.5134	EGR2
FOXP1 mouse	1/6	0.0988744	0.423803	0	0	11.4583	26.5134	FGF16
HEY1 mouse	1/6	0.0988744	0.423803	0	0	11.4583	26.5134	GATA4
KAT5 mouse	1/6	0.0988744	0.423803	0	0	11.4583	26.5134	PAX6
LMX1B mouse	1/6	0.0988744	0.423803	0	0	11.4583	26.5134	WNT1
DNMT1 human	2/31	0.0990299	0.423803	0	0	3.95785	9.15188	SFRP1;CXCR4
REST human	2/32	0.104478	0.423803	0	0	3.82573	8.64147	KCNQ3;CHGB
MEF2A mouse	1/7	0.114378	0.423803	0	0	9.5481	20.7026	MMP10
MEIS1 mouse	1/7	0.114378	0.423803	0	0	9.5481	20.7026	PAX6
TFAP4 human	1/7	0.114378	0.423803	0	0	9.5481	20.7026	PPP2R2B
NCOA3 human	1/7	0.114378	0.423803	0	0	9.5481	20.7026	MMP10
CTCF mouse	1/7	0.114378	0.423803	0	0	9.5481	20.7026	PAX6
DACH1 mouse	1/7	0.114378	0.423803	0	0	9.5481	20.7026	SOX2
NR3C2 mouse	1/7	0.114378	0.423803	0	0	9.5481	20.7026	RASL12
FOXC2 mouse	1/7	0.114378	0.423803	0	0	9.5481	20.7026	CXCR4
HEY1 human	1/7	0.114378	0.423803	0	0	9.5481	20.7026	GATA4
HNF1B mouse	1/7	0.114378	0.423803	0	0	9.5481	20.7026	EGR2
ATF3 mouse	1/8	0.129616	0.423803	0	0	8.18367	16.7207	GCK
MYBL2 human	1/8	0.129616	0.423803	0	0	8.18367	16.7207	CCNA1
CDX1 human	1/8	0.129616	0.423803	0	0	8.18367	16.7207	KRT20
FOXC1 mouse	1/8	0.129616	0.423803	0	0	8.18367	16.7207	CXCR4
FOXD3 human	1/8	0.129616	0.423803	0	0	8.18367	16.7207	CAPN6
FOXG1 mouse	1/8	0.129616	0.423803	0	0	8.18367	16.7207	EBF3
POU4F1 mouse	1/8	0.129616	0.423803	0	0	8.18367	16.7207	SYT1
RNF2 mouse	1/8	0.129616	0.423803	0	0	8.18367	16.7207	SOX2
IRF2 human	1/8	0.129616	0.423803	0	0	8.18367	16.7207	CXCR4
KCNIP3 mouse	1/8	0.129616	0.423803	0	0	8.18367	16.7207	PDYN
MAZ human	1/8	0.129616	0.423803	0	0	8.18367	16.7207	MMP1
POU2F1 human	2/38	0.13869	0.423803	0	0	3.18713	6.29624	CAPN6;LCT
MEN1 mouse	1/9	0.144593	0.423803	0	0	7.16035	13.8469	GBX2
TFCP2 human	1/9	0.144593	0.423803	0	0	7.16035	13.8469	PAX6
DLX5 mouse	1/9	0.144593	0.423803	0	0	7.16035	13.8469	GBX2
NKX2-5 human	1/9	0.144593	0.423803	0	0	7.16035	13.8469	GATA4
DNMT3A human	1/9	0.144593	0.423803	0	0	7.16035	13.8469	SFRP1
EGR2 human	1/9	0.144593	0.423803	0	0	7.16035	13.8469	GJB1
ELF1 human	1/9	0.144593	0.423803	0	0	7.16035	13.8469	MEIS1
EWSR1 human	1/9	0.144593	0.423803	0	0	7.16035	13.8469	EGR2
FOSL1 human	1/9	0.144593	0.423803	0	0	7.16035	13.8469	MMP1
GFI1B mouse	1/9	0.144593	0.423803	0	0	7.16035	13.8469	MEIS1
FOXA2 mouse	2/40	0.150577	0.423803	0	0	3.01908	5.71597	SOX2;MCHR1
ETS1 human	3/79	0.154992	0.423803	0	0	2.26655	4.22572	MMP1;CXCR4;MMP10
TFAP2A mouse	1/10	0.159313	0.423803	0	0	6.36443	11.6907	MEIS1
EPAS1 human	1/10	0.159313	0.423803	0	0	6.36443	11.6907	MSC
RBL2 mouse	1/10	0.159313	0.423803	0	0	6.36443	11.6907	SOX2
PAX6 mouse	2/43	0.168761	0.423803	0	0	2.79775	4.97795	SOX2;GCK
MEF2A human	1/11	0.17378	0.423803	0	0	5.7277	10.0233	MMP10
TFAP2C mouse	1/11	0.17378	0.423803	0	0	5.7277	10.0233	SFRP1
NCOA1 mouse	1/11	0.17378	0.423803	0	0	5.7277	10.0233	GATA4
NEUROD1 mouse	1/11	0.17378	0.423803	0	0	5.7277	10.0233	PAX6
NR1H4 mouse	1/11	0.17378	0.423803	0	0	5.7277	10.0233	KRT13
PITX2 human	1/11	0.17378	0.423803	0	0	5.7277	10.0233	FGF16
PROX1 human	1/11	0.17378	0.423803	0	0	5.7277	10.0233	RGS4
KLF2 human	1/11	0.17378	0.423803	0	0	5.7277	10.0233	CXCR4
NR4A2 mouse	1/12	0.187998	0.423803	0	0	5.20673	8.70213	SLC18A2
OTX2 human	1/12	0.187998	0.423803	0	0	5.20673	8.70213	PAX6
IKBKB mouse	1/12	0.187998	0.423803	0	0	5.20673	8.70213	CXCR4
SOX10 mouse	1/12	0.187998	0.423803	0	0	5.20673	8.70213	EGR2
SIRT1 human	2/48	0.199793	0.423803	0	0	2.49301	4.01492	HBE1;PAX6
AR mouse	1/13	0.201973	0.423803	0	0	4.77259	7.63434	SOX2
ATF4 mouse	1/13	0.201973	0.423803	0	0	4.77259	7.63434	IHH
MYBL2 mouse	1/13	0.201973	0.423803	0	0	4.77259	7.63434	CCNA1
PBX1 mouse	1/13	0.201973	0.423803	0	0	4.77259	7.63434	PAX6
HDAC7 human	1/13	0.201973	0.423803	0	0	4.77259	7.63434	MMP10
KLF5 human	1/13	0.201973	0.423803	0	0	4.77259	7.63434	CXCR4
FOXO1 mouse	2/49	0.206081	0.423803	0	0	2.43984	3.85369	GCK;MYH7
MYOG mouse	1/14	0.215708	0.423803	0	0	4.40525	6.7569	PAX7
ZEB1 mouse	1/14	0.215708	0.423803	0	0	4.40525	6.7569	ST3GAL5
PGR mouse	1/14	0.215708	0.423803	0	0	4.40525	6.7569	IHH
PROX1 mouse	1/14	0.215708	0.423803	0	0	4.40525	6.7569	RGS4
SNAI2 human	1/14	0.215708	0.423803	0	0	4.40525	6.7569	CXCR4
MLXIPL mouse	1/15	0.229207	0.430086	0	0	4.09038	6.02565	GCK
NRF1 human	1/15	0.229207	0.430086	0	0	4.09038	6.02565	CXCR4
REST mouse	1/15	0.229207	0.430086	0	0	4.09038	6.02565	BRINP1
SATB1 human	1/15	0.229207	0.430086	0	0	4.09038	6.02565	HBE1
GATA1 mouse	1/17	0.255515	0.471525	0	0	3.57872	4.88307	CCNA1
GATA1 human	2/57	0.256939	0.471525	0	0	2.0841	2.83213	PTGFR;HBE1
FOXA2 human	1/18	0.268331	0.480218	0	0	3.36803	4.43076	PAX6
NFKBIA human	1/19	0.280927	0.480218	0	0	3.18076	4.03848	MMP1
PML human	1/19	0.280927	0.480218	0	0	3.18076	4.03848	EAF2
RUNX2 human	1/19	0.280927	0.480218	0	0	3.18076	4.03848	IHH
SMARCA4 mouse	1/19	0.280927	0.480218	0	0	3.18076	4.03848	SOX2
CTNNB1 mouse	2/62	0.288882	0.480218	0	0	1.90994	2.37164	IHH;WNT1
MSX2 mouse	1/20	0.293307	0.480218	0	0	3.0132	3.6958	IHH
VHL human	1/20	0.293307	0.480218	0	0	3.0132	3.6958	CXCR4
NR1H4 human	1/20	0.293307	0.480218	0	0	3.0132	3.6958	KRT13
PAX3 mouse	1/20	0.293307	0.480218	0	0	3.0132	3.6958	WNT1
RB1 mouse	1/20	0.293307	0.480218	0	0	3.0132	3.6958	TDGF1
PAX5 human	1/21	0.305474	0.486341	0	0	2.86239	3.39448	MMP1
USF1 human	2/65	0.307983	0.486341	0	0	1.81871	2.14192	CXCR4;GCK
PPARG human	2/66	0.314329	0.486341	0	0	1.7902	2.07183	CD83;MMP1
AHR mouse	1/22	0.317432	0.486341	0	0	2.72595	3.128	GATA4
NRF1 mouse	1/22	0.317432	0.486341	0	0	2.72595	3.128	KIF17
ETV4 human	1/22	0.317432	0.486341	0	0	2.72595	3.128	MMP1
SOX2 human	1/22	0.317432	0.486341	0	0	2.72595	3.128	PAX6
NANOG human	1/23	0.329185	0.486351	0	0	2.60191	2.89107	GATA4
FOXM1 mouse	1/23	0.329185	0.486351	0	0	2.60191	2.89107	SOX2
ATF1 human	1/24	0.340737	0.486351	0	0	2.48866	2.6794	CCNA1
MTA1 human	1/24	0.340737	0.486351	0	0	2.48866	2.6794	BCAS3
FLI1 human	1/24	0.340737	0.486351	0	0	2.48866	2.6794	MMP1
PITX2 mouse	1/24	0.340737	0.486351	0	0	2.48866	2.6794	GATA4
FOXO1 human	1/24	0.340737	0.486351	0	0	2.48866	2.6794	CXCR4
HDAC3 human	1/24	0.340737	0.486351	0	0	2.48866	2.6794	CXCR4
TCF4 human	1/25	0.35209	0.494109	0	0	2.38484	2.48946	NRXN1
CREM human	1/25	0.35209	0.494109	0	0	2.38484	2.48946	CCNA1
HNF1A human	1/26	0.363248	0.50552	0	0	2.28933	2.31834	LCT
ERG human	1/27	0.374214	0.512244	0	0	2.20117	2.16359	CXCR4
POU5F1 mouse	1/27	0.374214	0.512244	0	0	2.20117	2.16359	SOX2
MITF mouse	1/28	0.384992	0.514349	0	0	2.11953	2.02316	PAX6
REL mouse	1/28	0.384992	0.514349	0	0	2.11953	2.02316	NGB
SOX2 mouse	1/28	0.384992	0.514349	0	0	2.11953	2.02316	SOX2
YBX1 human	1/30	0.405996	0.533869	0	0	1.97316	1.77863	CXCR4
CTCF human	1/30	0.405996	0.533869	0	0	1.97316	1.77863	PAX6
HIF1A human	2/83	0.419221	0.539315	0	0	1.41326	1.22863	CXCR4;GCK
ATF2 human	1/32	0.426285	0.539315	0	0	1.84567	1.57371	ST3GAL5
CDX2 human	1/32	0.426285	0.539315	0	0	1.84567	1.57371	LCT
ETS2 human	1/32	0.426285	0.539315	0	0	1.84567	1.57371	MMP1
LEF1 mouse	1/32	0.426285	0.539315	0	0	1.84567	1.57371	DLL1
TWIST1 human	1/35	0.455429	0.567764	0	0	1.68256	1.32336	MMP1
CREB1 human	2/90	0.460071	0.567764	0	0	1.30037	1.00958	PPP2R2B;CXCR4
HNF4A mouse	1/36	0.464812	0.567764	0	0	1.6344	1.25215	GCK
SREBF1 mouse	1/36	0.464812	0.567764	0	0	1.6344	1.25215	GCK
YY1 human	2/91	0.46577	0.567764	0	0	1.2857	0.982352	HBE1;CXCR4
MYB human	1/37	0.474034	0.57365	0	0	1.58892	1.18609	CCNA1
GATA3 human	1/38	0.483097	0.580412	0	0	1.5459	1.1247	MMP1
EZH2 human	1/40	0.50076	0.597335	0	0	1.46647	1.01425	SFRP1
CREBBP mouse	1/41	0.509364	0.603289	0	0	1.42974	0.964491	TDGF1
CEBPB mouse	1/42	0.51782	0.608986	0	0	1.39479	0.917953	CXCR4
HNF4A human	1/45	0.542327	0.633347	0	0	1.2995	0.795144	GCK
USF2 human	1/47	0.557971	0.647091	0	0	1.24287	0.725151	CXCR4
MYOD1 mouse	1/50	0.580442	0.66393	0	0	1.1666	0.634588	CDON
PPARG mouse	1/50	0.580442	0.66393	0	0	1.1666	0.634588	GCK
RELA human	5/301	0.593255	0.67397	0	0	0.964681	0.50369	RGS4;PTGFR;CD83;MMP1;CXCR4
NFKB1 human	5/303	0.599123	0.676037	0	0	0.958108	0.490828	RGS4;PTGFR;CD83;MMP1;CXCR4
RELA mouse	2/121	0.618806	0.690572	0	0	0.960096	0.460811	NGB;CXCR4
EP300 human	1/56	0.622025	0.690572	0	0	1.03901	0.493298	CRABP1
FOS human	1/57	0.628545	0.690572	0	0	1.02041	0.473825	MMP1
RUNX2 mouse	1/57	0.628545	0.690572	0	0	1.02041	0.473825	IHH
CEBPB human	1/60	0.647438	0.702091	0	0	0.968375	0.420984	MMP1
EP300 mouse	1/60	0.647438	0.702091	0	0	0.968375	0.420984	GATA4
E2F1 human	2/134	0.673853	0.726023	0	0	0.864965	0.341439	RASGEF1B;RASGRP1
SP1 mouse	4/270	0.68549	0.733826	0	0	0.857585	0.323843	CCNA1;NGB;KCNN3;WNT9A
STAT3 human	2/142	0.704415	0.739888	0	0	0.815205	0.285638	MMP1;MMP10
SP1 human	7/472	0.706043	0.739888	0	0	0.85726	0.298395	HCN4;SNAP25;CD83;ADRB3;PPP2R2B;KCNQ3;PAX6
EGR1 mouse	1/71	0.708874	0.739888	0	0	0.815743	0.280678	NGB
HDAC1 human	1/71	0.708874	0.739888	0	0	0.815743	0.280678	SFRP1
ESR1 human	1/76	0.73315	0.760472	0	0	0.761166	0.23627	BLM
SP3 mouse	1/83	0.763782	0.787356	0	0	0.69594	0.187537	KCNN3
TP53 human	2/164	0.776337	0.795388	0	0	0.703704	0.178156	CCNA1;MMP1
AR human	1/93	0.801559	0.816222	0	0	0.619977	0.137137	KISS1R
SP3 human	1/113	0.859992	0.866483	0	0	0.508746	0.0767351	CD83
NFKB1 mouse	2/200	0.861294	0.866483	0	0	0.574694	0.0858128	EGR2;NGB
JUN human	1/149	0.925337	0.925337	0	0	0.384288	0.0298197	MMP1

## Sheet: f_GO_MF
goid	term	percentage	genes
GO:0005488	binding	0.729651162790698	PAX7,CEP85,RIMKLA,HPDL,FOXD3,PDE4B,SLC6A17,OAZ3,KPRP,RGS4,NFASC,PADI2,KIF17,AUNIP,DLGAP3,SLFNL1,GUCA2A,LPAR3,KCNN3,ITLN1,OLFML2B,ATP6V1G3,FAM72A,RD3,WNT9A,ZNF669,GDF7,EFR3B,TCF23,MEIS1,ATP6V1B1,TET3,SH3RF3,IL36G,PPP1R1C,CMPK2,NRXN1,CFC1,LCT,CXCR4,HECW2,IHH,GBX2,CCDC85A,NT5DC4,OSBPL6,LRRN1,ZNF502,GPR62,TMEM45A,EAF2,SPSB4,SOX2,SUSD5,XIRP1,ROBO1,LSAMP,ANK2,DCLK2,LRAT,ABLIM2,ADAMTS3,DKK2,PLEKHG4B,ROP…
GO:0005515	protein binding	0.633720930232558	CEP85,RIMKLA,FOXD3,PDE4B,SLC6A17,OAZ3,KPRP,RGS4,NFASC,PADI2,KIF17,AUNIP,DLGAP3,GUCA2A,LPAR3,KCNN3,ITLN1,OLFML2B,ATP6V1G3,FAM72A,RD3,WNT9A,ZNF669,GDF7,EFR3B,TCF23,MEIS1,ATP6V1B1,TET3,SH3RF3,IL36G,PPP1R1C,NRXN1,CFC1,LCT,CXCR4,HECW2,IHH,GBX2,CCDC85A,OSBPL6,LRRN1,ZNF502,GPR62,TMEM45A,EAF2,SPSB4,SOX2,XIRP1,ROBO1,LSAMP,ANK2,DCLK2,LRAT,ABLIM2,ADAMTS3,DKK2,PLEKHG4B,ROPN1L,WNT8A,CDH18,EMB,PCDHB3,PCDHB8,ES…
GO:0036094	small molecule binding	0.302325581395349	RIMKLA,HPDL,PDE4B,PADI2,KIF17,SLFNL1,ITLN1,ZNF669,ATP6V1B1,TET3,SH3RF3,CMPK2,NRXN1,CXCR4,IHH,NT5DC4,OSBPL6,ZNF502,DCLK2,LRAT,ABLIM2,ADAMTS3,CDH18,PCDH1,PCDHB3,PCDHB8,FGD2,GUCA1A,COL9A1,BVES,DLL1,PDE1C,GCK,CAMK2B,ZNF735,ADAP1,GATA4,MATN2,LONRF1,HR,ADRB3,EYA1,MMP16,PIP5K1B,NTRK2,PRDM12,ZNF367,EGFL6,PNMA3,AMER1,EGR2,MSS51,EBF3,SLIT1,MMP10,MMP1,HBE1,NAV3,SYT1,ENDOU,RND1,GALNT9,DCLK1,ATL1,RHOJ,NRXN3,M…
GO:0043167	ion binding	0.293604651162791	RIMKLA,HPDL,PDE4B,PADI2,KIF17,SLFNL1,ITLN1,ZNF669,ATP6V1B1,TET3,SH3RF3,CMPK2,NRXN1,IHH,NT5DC4,ZNF502,DCLK2,LRAT,ABLIM2,ADAMTS3,CDH18,PCDH1,PCDHB3,PCDHB8,FGD2,GUCA1A,COL9A1,BVES,DLL1,PDE1C,GCK,CAMK2B,ZNF735,ADAP1,GATA4,MATN2,LONRF1,HR,ADRB3,EYA1,MMP16,PIP5K1B,NTRK2,PRDM12,ZNF367,EGFL6,PNMA3,AMER1,EGR2,MSS51,EBF3,SLIT1,MMP10,MMP1,HBE1,NAV3,SYT1,ENDOU,RND1,GALNT9,DCLK1,ATL1,RHOJ,NRXN3,MYH7,NGB,CKMT1…
GO:0043169	cation binding	0.22093023255814	RIMKLA,HPDL,PDE4B,PADI2,ITLN1,ZNF669,TET3,SH3RF3,NRXN1,IHH,NT5DC4,ZNF502,ABLIM2,ADAMTS3,CDH18,PCDH1,PCDHB3,PCDHB8,FGD2,GUCA1A,COL9A1,DLL1,PDE1C,ZNF735,ADAP1,GATA4,MATN2,LONRF1,HR,ADRB3,EYA1,MMP16,PRDM12,ZNF367,EGFL6,PNMA3,EGR2,MSS51,EBF3,SLIT1,MMP10,MMP1,HBE1,SYT1,ENDOU,GALNT9,NRXN3,NGB,ISL2,BLM,RASGRP1,PYGO1,MKRN3,NKD1,ADAMTS18,PHOSPHO1,RHBDL3,CDH20,B4GALT6,CLEC4M,ZBTB32,ZNF682,ZNF676,ZNF529,RAS…
GO:0097159	organic cyclic compound binding	0.22093023255814	PAX7,RIMKLA,FOXD3,PDE4B,KIF17,AUNIP,SLFNL1,ZNF669,TCF23,MEIS1,ATP6V1B1,TET3,CMPK2,GBX2,OSBPL6,ZNF502,SOX2,XIRP1,DCLK2,TFAP2B,BACH2,BVES,POU6F2,MEOX2,GCK,CAMK2B,ZNF735,GATA4,COL14A1,HR,ADRB3,TOX,EYA1,MSC,EPPK1,PIP5K1B,NTRK2,PRDM12,ZNF367,PNMA3,EGR2,KLLN,EBF3,PAX6,BUD13,HBE1,NAV3,ENDOU,RND1,DCLK1,ATL1,RHOJ,MYH7,NGB,CKMT1A,ISL2,BLM,RASL12,HCN4,MKRN3,PSMC3IP,ABCA8,ZBTB32,DHDH,ZNF682,ZNF676,ZNF529,ATP…
GO:0003824	catalytic activity	0.218023255813953	RIMKLA,HPDL,PDE4B,RGS4,PADI2,KIF17,ATP6V1G3,TET3,SH3RF3,CMPK2,ST3GAL5,LCT,HECW2,IHH,NT5DC4,ZDHHC19,GXYLT2,MTHFD2L,DCLK2,LRAT,ADAMTS3,UST,PDE1C,GCK,CAMK2B,LONRF1,HR,SFRP1,EYA1,MMP16,PIP5K1B,PCSK5,NTRK2,PRDM12,HS6ST2,EGR2,GSTO2,OTOG,IMMP1L,MMP10,MMP1,GLYATL1,HBE1,B4GALNT3,NAV3,GLT1D1,ENDOU,RND1,GALNT9,DCLK1,ATL1,RHOJ,NGB,CKMT1A,BLM,RASL12,MKRN3,GATM,HS3ST2,CTRB1,ADAMTS18,PHOSPHO1,ABCA8,SARM1,RHBDL3…
GO:0046872	metal ion binding	0.218023255813953	RIMKLA,HPDL,PDE4B,PADI2,ITLN1,ZNF669,TET3,SH3RF3,NRXN1,IHH,NT5DC4,ZNF502,ABLIM2,ADAMTS3,CDH18,PCDH1,PCDHB3,PCDHB8,FGD2,GUCA1A,COL9A1,DLL1,PDE1C,ZNF735,ADAP1,GATA4,MATN2,LONRF1,HR,EYA1,MMP16,PRDM12,ZNF367,EGFL6,PNMA3,EGR2,MSS51,EBF3,SLIT1,MMP10,MMP1,HBE1,SYT1,ENDOU,GALNT9,NRXN3,NGB,ISL2,BLM,RASGRP1,PYGO1,MKRN3,NKD1,ADAMTS18,PHOSPHO1,RHBDL3,CDH20,B4GALT6,CLEC4M,ZBTB32,ZNF682,ZNF676,ZNF529,RASGRP4,A…
GO:0098772	molecular function regulator activity	0.15406976744186	PDE4B,OAZ3,RGS4,GUCA2A,WNT9A,GDF7,TCF23,IL36G,PPP1R1C,NRXN1,SERPINI1,DKK2,RASGEF1B,PLEKHG4B,WNT8A,PPP2R2B,BMP6,FGD2,GUCA1A,DLL1,TIAM2,ELFN1,RAPGEF5,ADAP1,PREX2,GPIHBP1,MMP16,FGF16,ANOS1,ARHGAP42,SCN3B,WNT1,KCNMB4,ENDOU,CCNA1,NGB,SEMA6D,BLM,RASGRP1,RASL12,CCNF,BCAS3,CACNG4,PIK3R5,PSMC3IP,TBC1D26,SEMA6B,RASGRP4,CHGB,EDN3,PHACTR3,PDYN,TIAM1
GO:0003676	nucleic acid binding	0.133720930232558	PAX7,FOXD3,AUNIP,ZNF669,TCF23,MEIS1,TET3,GBX2,ZNF502,SOX2,XIRP1,TFAP2B,BACH2,POU6F2,MEOX2,ZNF735,GATA4,COL14A1,HR,TOX,EYA1,MSC,EPPK1,PRDM12,ZNF367,PNMA3,EGR2,KLLN,EBF3,PAX6,BUD13,ENDOU,ISL2,BLM,MKRN3,PSMC3IP,ZBTB32,ZNF682,ZNF676,ZNF529,ZNF665,ZNF536,ZNF772,MYT1,FOXS1,ZNF343
GO:0003677	DNA binding	0.11046511627907	PAX7,FOXD3,AUNIP,ZNF669,TCF23,MEIS1,TET3,GBX2,ZNF502,SOX2,TFAP2B,BACH2,POU6F2,MEOX2,ZNF735,GATA4,HR,TOX,MSC,PRDM12,ZNF367,EGR2,KLLN,EBF3,PAX6,ISL2,BLM,PSMC3IP,ZBTB32,ZNF682,ZNF676,ZNF529,ZNF665,ZNF536,ZNF772,MYT1,FOXS1,ZNF343
GO:0005102	signaling receptor binding	0.107558139534884	GUCA2A,WNT9A,GDF7,IL36G,NRXN1,CFC1,IHH,DKK2,WNT8A,ESM1,BMP6,DLL1,ADRB3,SFRP1,EGFL6,FGF16,SLIT1,LAG3,WNT1,SYT1,PLXNC1,ENDOU,RND1,NRXN3,SEMA6D,SHISA6,CACNG4,SEMA6B,SHISA7,EFNA2,CHGB,SYNDIG1,EDN3,PDYN,CLIC6,TIAM1,MCHR1
GO:0016787	hydrolase activity	0.107558139534884	PDE4B,RGS4,PADI2,KIF17,ATP6V1G3,LCT,IHH,NT5DC4,MTHFD2L,ADAMTS3,PDE1C,SFRP1,EYA1,MMP16,PCSK5,OTOG,IMMP1L,MMP10,MMP1,NAV3,ENDOU,RND1,ATL1,RHOJ,BLM,RASL12,CTRB1,ADAMTS18,PHOSPHO1,ABCA8,SARM1,RHBDL3,AZU1,ATP1A3,KLK12,GPCPD1,PDE9A
GO:0140110	transcription regulator activity	0.101744186046512	PAX7,FOXD3,ZNF669,TCF23,MEIS1,GBX2,ZNF502,EAF2,SOX2,TFAP2B,BACH2,POU6F2,MEOX2,ZNF735,GATA4,HR,MSC,ZNF367,SFMBT2,EGR2,EBF3,PAX6,ISL2,ATF7IP2,PSMC3IP,ZBTB32,ZNF682,ZNF676,ZNF529,ZNF665,ZNF536,ZNF772,MYT1,FOXS1,ZNF343
GO:0097367	carbohydrate derivative binding	0.0959302325581395	RIMKLA,PDE4B,KIF17,SLFNL1,ATP6V1B1,CMPK2,SUSD5,DCLK2,ADAMTS3,BVES,GCK,CAMK2B,SFRP1,PIP5K1B,NTRK2,ANOS1,SLIT1,NAV3,RND1,DCLK1,ATL1,RHOJ,MYH7,CKMT1A,BLM,RASL12,HCN4,ABCA8,AZU1,SIGLEC7,ATP1A3,LMTK3,NLRP9
GO:0016740	transferase activity	0.0930232558139535	SH3RF3,CMPK2,ST3GAL5,HECW2,IHH,ZDHHC19,GXYLT2,DCLK2,LRAT,UST,GCK,CAMK2B,LONRF1,PIP5K1B,NTRK2,PRDM12,HS6ST2,EGR2,GSTO2,GLYATL1,B4GALNT3,GLT1D1,GALNT9,DCLK1,CKMT1A,MKRN3,GATM,HS3ST2,B4GALT6,FUT6,FUT3,LMTK3
GO:0043168	anion binding	0.0930232558139535	RIMKLA,PDE4B,KIF17,SLFNL1,ATP6V1B1,CMPK2,DCLK2,LRAT,BVES,GCK,CAMK2B,ADAP1,PIP5K1B,NTRK2,AMER1,NAV3,SYT1,RND1,DCLK1,ATL1,RHOJ,MYH7,CKMT1A,CRABP1,BLM,RASL12,HCN4,ABCA8,SIGLEC7,ATP1A3,LMTK3,NLRP9
GO:0005215	transporter activity	0.0901162790697674	CACHD1,SLC6A17,KCNK2,GJC2,SLC1A7,KCNN3,ATP6V1G3,SLC1A4,ATP6V1B1,OSBPL6,SLC10A7,SLC6A18,GPIHBP1,SLCO5A1,KCNQ3,TRPM3,GJB1,GRIA3,SLC18A2,SLC16A9,CALHM1,GRIK4,SCN3B,KCNMB4,HCN4,CACNG4,ABCA8,ATP1A3,CACNA1A,SNAP25,CLIC6
GO:0043565	sequence-specific DNA binding	0.0901162790697674	PAX7,FOXD3,ZNF669,TCF23,MEIS1,TET3,GBX2,ZNF502,SOX2,TFAP2B,BACH2,POU6F2,MEOX2,ZNF735,GATA4,MSC,ZNF367,EGR2,EBF3,PAX6,ISL2,BLM,ZBTB32,ZNF682,ZNF676,ZNF529,ZNF665,ZNF536,ZNF772,FOXS1,ZNF343
GO:0000981	DNA-binding transcription factor activity, RNA polymerase II-specific	0.0872093023255814	PAX7,FOXD3,ZNF669,TCF23,MEIS1,GBX2,ZNF502,SOX2,TFAP2B,BACH2,POU6F2,MEOX2,ZNF735,GATA4,MSC,ZNF367,EGR2,EBF3,PAX6,ISL2,ZBTB32,ZNF682,ZNF676,ZNF529,ZNF665,ZNF536,ZNF772,MYT1,FOXS1,ZNF343

## Sheet: g_metascape_enrichment
GroupID	Category	Term	Description	LogP	Log(q-value)	Genes	Symbols	InTerm_InList
1_Summary	GO Biological Processes	GO:0048812	neuron projection morphogenesis	-14.2489	-10.1171	1908,1943,1959,2637,3730,4147,5080,6091,6456,6585,6616,7074,8522,9201,9331,9369,9378,9638,10501,23114,23566,29993,51062,64843,80031,80243,133418,151449,153478,1016,3549,28316,59335,1620,4211,4915,6657,7471,7852,9760,11240,28514,50937,166614,388662	EDN3,EFNA2,EGR2,GBX2,ANOS1,MATN2,PAX6,ROBO1,SH3GL2,SLIT1,SNAP25,TIAM1,GAS7,DCLK1,B4GALT6,NRXN3,NRXN1,FEZ1,SEMA6B,NFASC,LPAR3,PACSIN1,ATL1,ISL2,SEMA6D,PREX2,EMB,GDF7,PLEKHG4B,CDH18,IHH,CDH20,PRDM12,BRINP1,MEIS1,NTRK2,SOX2,WNT1,CXCR4,TOX,PADI2,DLL1,CDON,DCLK2,SLC6A17	45/-
1_Member	GO Biological Processes	GO:0048812	neuron projection morphogenesis	-14.2489	-10.1171	1908,1943,1959,2637,3730,4147,5080,6091,6456,6585,6616,7074,8522,9201,9331,9369,9378,9638,10501,23114,23566,29993,51062,64843,80031,80243,133418,151449,153478	EDN3,EFNA2,EGR2,GBX2,ANOS1,MATN2,PAX6,ROBO1,SH3GL2,SLIT1,SNAP25,TIAM1,GAS7,DCLK1,B4GALT6,NRXN3,NRXN1,FEZ1,SEMA6B,NFASC,LPAR3,PACSIN1,ATL1,ISL2,SEMA6D,PREX2,EMB,GDF7,PLEKHG4B	29/498
1_Member	GO Biological Processes	GO:0120039	plasma membrane bounded cell projection morphogenesis	-14.1373	-10.1171	1908,1943,1959,2637,3730,4147,5080,6091,6456,6585,6616,7074,8522,9201,9331,9369,9378,9638,10501,23114,23566,29993,51062,64843,80031,80243,133418,151449,153478	EDN3,EFNA2,EGR2,GBX2,ANOS1,MATN2,PAX6,ROBO1,SH3GL2,SLIT1,SNAP25,TIAM1,GAS7,DCLK1,B4GALT6,NRXN3,NRXN1,FEZ1,SEMA6B,NFASC,LPAR3,PACSIN1,ATL1,ISL2,SEMA6D,PREX2,EMB,GDF7,PLEKHG4B	29/503
1_Member	GO Biological Processes	GO:0048858	cell projection morphogenesis	-13.9833	-10.1171	1908,1943,1959,2637,3730,4147,5080,6091,6456,6585,6616,7074,8522,9201,9331,9369,9378,9638,10501,23114,23566,29993,51062,64843,80031,80243,133418,151449,153478	EDN3,EFNA2,EGR2,GBX2,ANOS1,MATN2,PAX6,ROBO1,SH3GL2,SLIT1,SNAP25,TIAM1,GAS7,DCLK1,B4GALT6,NRXN3,NRXN1,FEZ1,SEMA6B,NFASC,LPAR3,PACSIN1,ATL1,ISL2,SEMA6D,PREX2,EMB,GDF7,PLEKHG4B	29/510
1_Member	GO Biological Processes	GO:0007409	axonogenesis	-12.8685	-9.12726	1908,1943,1959,2637,3730,4147,5080,6091,6585,6616,9201,9331,9369,9378,9638,10501,23114,23566,51062,64843,80031,133418,151449,153478	EDN3,EFNA2,EGR2,GBX2,ANOS1,MATN2,PAX6,ROBO1,SLIT1,SNAP25,DCLK1,B4GALT6,NRXN3,NRXN1,FEZ1,SEMA6B,NFASC,LPAR3,ATL1,ISL2,SEMA6D,EMB,GDF7,PLEKHG4B	24/370
1_Member	GO Biological Processes	GO:0000902	cell morphogenesis	-12.6775	-9.0331	1016,1908,1943,1959,2637,3549,3730,4147,5080,6091,6456,6585,6616,7074,8522,9201,9331,9369,9378,9638,10501,23114,23566,28316,29993,51062,64843,80031,80243,133418,151449,153478	CDH18,EDN3,EFNA2,EGR2,GBX2,IHH,ANOS1,MATN2,PAX6,ROBO1,SH3GL2,SLIT1,SNAP25,TIAM1,GAS7,DCLK1,B4GALT6,NRXN3,NRXN1,FEZ1,SEMA6B,NFASC,LPAR3,CDH20,PACSIN1,ATL1,ISL2,SEMA6D,PREX2,EMB,GDF7,PLEKHG4B	32/706
1_Member	GO Biological Processes	GO:0007411	axon guidance	-12.2003	-8.66804	1908,1943,1959,2637,3730,4147,5080,6091,6585,9369,9378,9638,10501,23114,64843,80031,133418,151449,153478	EDN3,EFNA2,EGR2,GBX2,ANOS1,MATN2,PAX6,ROBO1,SLIT1,NRXN3,NRXN1,FEZ1,SEMA6B,NFASC,ISL2,SEMA6D,EMB,GDF7,PLEKHG4B	19/228
1_Member	GO Biological Processes	GO:0097485	neuron projection guidance	-12.1663	-8.66804	1908,1943,1959,2637,3730,4147,5080,6091,6585,9369,9378,9638,10501,23114,64843,80031,133418,151449,153478	EDN3,EFNA2,EGR2,GBX2,ANOS1,MATN2,PAX6,ROBO1,SLIT1,NRXN3,NRXN1,FEZ1,SEMA6B,NFASC,ISL2,SEMA6D,EMB,GDF7,PLEKHG4B	19/229
1_Member	GO Biological Processes	GO:0048667	cell morphogenesis involved in neuron differentiation	-11.9076	-8.46731	1908,1943,1959,2637,3730,4147,5080,6091,6585,6616,9201,9331,9369,9378,9638,10501,23114,23566,51062,64843,80031,80243,133418,151449,153478	EDN3,EFNA2,EGR2,GBX2,ANOS1,MATN2,PAX6,ROBO1,SLIT1,SNAP25,DCLK1,B4GALT6,NRXN3,NRXN1,FEZ1,SEMA6B,NFASC,LPAR3,ATL1,ISL2,SEMA6D,PREX2,EMB,GDF7,PLEKHG4B	25/449
1_Member	GO Biological Processes	GO:0061564	axon development	-11.5356	-8.14651	1908,1943,1959,2637,3730,4147,5080,6091,6585,6616,9201,9331,9369,9378,9638,10501,23114,23566,51062,64843,80031,133418,151449,153478	EDN3,EFNA2,EGR2,GBX2,ANOS1,MATN2,PAX6,ROBO1,SLIT1,SNAP25,DCLK1,B4GALT6,NRXN3,NRXN1,FEZ1,SEMA6B,NFASC,LPAR3,ATL1,ISL2,SEMA6D,EMB,GDF7,PLEKHG4B	24/427
1_Member	GO Biological Processes	GO:0031175	neuron projection development	-11.037	-7.6937	1908,1943,1959,2637,3730,4147,5080,6091,6456,6585,6616,7074,8522,9201,9331,9369,9378,9638,10501,23114,23566,29993,51062,59335,64843,80031,80243,133418,151449,153478	EDN3,EFNA2,EGR2,GBX2,ANOS1,MATN2,PAX6,ROBO1,SH3GL2,SLIT1,SNAP25,TIAM1,GAS7,DCLK1,B4GALT6,NRXN3,NRXN1,FEZ1,SEMA6B,NFASC,LPAR3,PACSIN1,ATL1,PRDM12,ISL2,SEMA6D,PREX2,EMB,GDF7,PLEKHG4B	30/717
1_Member	GO Biological Processes	GO:0060322	head development	-7.41281	-4.32475	1620,1943,1959,2637,3549,4211,4915,5080,6091,6585,6657,7471,7852,9201,9378,9638,9760,10501,11240,23114,28514,50937,80031,151449,166614,388662	BRINP1,EFNA2,EGR2,GBX2,IHH,MEIS1,NTRK2,PAX6,ROBO1,SLIT1,SOX2,WNT1,CXCR4,DCLK1,NRXN1,FEZ1,TOX,SEMA6B,PADI2,NFASC,DLL1,CDON,SEMA6D,GDF7,DCLK2,SLC6A17	26/795
1_Member	GO Biological Processes	GO:0007420	brain development	-7.35957	-4.31727	1620,1943,1959,2637,4211,4915,5080,6091,6585,6657,7471,7852,9201,9378,9638,9760,10501,11240,23114,28514,50937,80031,151449,166614,388662	BRINP1,EFNA2,EGR2,GBX2,MEIS1,NTRK2,PAX6,ROBO1,SLIT1,SOX2,WNT1,CXCR4,DCLK1,NRXN1,FEZ1,TOX,SEMA6B,PADI2,NFASC,DLL1,CDON,SEMA6D,GDF7,DCLK2,SLC6A17	25/745
1_Member	GO Biological Processes	GO:0021953	central nervous system neuron differentiation	-7.28265	-4.26154	1620,2637,4915,5080,6091,7471,9201,9331,9378,9760,64843,151449,166614	BRINP1,GBX2,NTRK2,PAX6,ROBO1,WNT1,DCLK1,B4GALT6,NRXN1,TOX,ISL2,GDF7,DCLK2	13/198
1_Member	GO Biological Processes	GO:0030900	forebrain development	-5.70033	-2.98025	1943,2637,4915,5080,6091,6585,6657,7471,7852,9201,9638,9760,10501,50937,151449,166614	EFNA2,GBX2,NTRK2,PAX6,ROBO1,SLIT1,SOX2,WNT1,CXCR4,DCLK1,FEZ1,TOX,SEMA6B,CDON,GDF7,DCLK2	16/412
1_Member	GO Biological Processes	GO:0021954	central nervous system neuron development	-4.52926	-2.06808	1620,2637,4915,6091,9201,9331,166614	BRINP1,GBX2,NTRK2,ROBO1,DCLK1,B4GALT6,DCLK2	7/94
1_Member	GO Biological Processes	GO:0021537	telencephalon development	-2.86609	-0.859206	1943,4915,5080,6091,7852,9638,10501,50937,166614	EFNA2,NTRK2,PAX6,ROBO1,CXCR4,FEZ1,SEMA6B,CDON,DCLK2	9/280
1_Member	GO Biological Processes	GO:0021543	pallium development	-2.61716	-0.703578	4915,5080,6091,9638,10501,50937,166614	NTRK2,PAX6,ROBO1,FEZ1,SEMA6B,CDON,DCLK2	7/194
2_Summary	GO Biological Processes	GO:0099537	trans-synaptic signaling	-9.75555	-6.45362	320,773,2892,2900,3776,3786,4915,4923,5173,6509,6512,6571,6616,6857,9378,23566,27345,56132,57596,254263,388336,392617,816,1959,5152,5999,27092,57338,58512,729956,287,478,10021,11149,55800	APBA1,CACNA1A,GRIA3,GRIK4,KCNK2,KCNQ3,NTRK2,NTSR1,PDYN,SLC1A4,SLC1A7,SLC18A2,SNAP25,SYT1,NRXN1,LPAR3,KCNMB4,PCDHB3,BEGAIN,CNIH2,SHISA6,ELFN1,CAMK2B,EGR2,PDE9A,RGS4,CACNG4,JPH3,DLGAP3,SHISA7,ANK2,ATP1A3,HCN4,POPDC1,SCN3B	35/-
2_Member	GO Biological Processes	GO:0099537	trans-synaptic signaling	-9.75555	-6.45362	320,773,2892,2900,3776,3786,4915,4923,5173,6509,6512,6571,6616,6857,9378,23566,27345,56132,57596,254263,388336,392617	APBA1,CACNA1A,GRIA3,GRIK4,KCNK2,KCNQ3,NTRK2,NTSR1,PDYN,SLC1A4,SLC1A7,SLC18A2,SNAP25,SYT1,NRXN1,LPAR3,KCNMB4,PCDHB3,BEGAIN,CNIH2,SHISA6,ELFN1	22/434
2_Member	GO Biological Processes	GO:0007268	chemical synaptic transmission	-9.34047	-6.11108	320,773,2892,2900,3776,3786,4923,5173,6509,6512,6571,6616,6857,9378,23566,27345,56132,57596,254263,388336,392617	APBA1,CACNA1A,GRIA3,GRIK4,KCNK2,KCNQ3,NTSR1,PDYN,SLC1A4,SLC1A7,SLC18A2,SNAP25,SYT1,NRXN1,LPAR3,KCNMB4,PCDHB3,BEGAIN,CNIH2,SHISA6,ELFN1	21/414
2_Member	GO Biological Processes	GO:0098916	anterograde trans-synaptic signaling	-9.34047	-6.11108	320,773,2892,2900,3776,3786,4923,5173,6509,6512,6571,6616,6857,9378,23566,27345,56132,57596,254263,388336,392617	APBA1,CACNA1A,GRIA3,GRIK4,KCNK2,KCNQ3,NTSR1,PDYN,SLC1A4,SLC1A7,SLC18A2,SNAP25,SYT1,NRXN1,LPAR3,KCNMB4,PCDHB3,BEGAIN,CNIH2,SHISA6,ELFN1	21/414
2_Member	GO Biological Processes	GO:0099536	synaptic signaling	-9.12334	-5.92613	320,773,2892,2900,3776,3786,4915,4923,5173,6509,6512,6571,6616,6857,9378,23566,27345,56132,57596,254263,388336,392617	APBA1,CACNA1A,GRIA3,GRIK4,KCNK2,KCNQ3,NTRK2,NTSR1,PDYN,SLC1A4,SLC1A7,SLC18A2,SNAP25,SYT1,NRXN1,LPAR3,KCNMB4,PCDHB3,BEGAIN,CNIH2,SHISA6,ELFN1	22/469
2_Member	GO Biological Processes	GO:0050804	modulation of chemical synaptic transmission	-6.94702	-3.98818	320,773,816,1959,2892,2900,3776,3786,4915,5152,5999,6616,6857,9378,27092,27345,57338,58512,388336,729956	APBA1,CACNA1A,CAMK2B,EGR2,GRIA3,GRIK4,KCNK2,KCNQ3,NTRK2,PDE9A,RGS4,SNAP25,SYT1,NRXN1,CACNG4,KCNMB4,JPH3,DLGAP3,SHISA6,SHISA7	20/518
2_Member	GO Biological Processes	GO:0099177	regulation of trans-synaptic signaling	-6.93357	-3.98818	320,773,816,1959,2892,2900,3776,3786,4915,5152,5999,6616,6857,9378,27092,27345,57338,58512,388336,729956	APBA1,CACNA1A,CAMK2B,EGR2,GRIA3,GRIK4,KCNK2,KCNQ3,NTRK2,PDE9A,RGS4,SNAP25,SYT1,NRXN1,CACNG4,KCNMB4,JPH3,DLGAP3,SHISA6,SHISA7	20/519
2_Member	GO Biological Processes	GO:0042391	regulation of membrane potential	-5.0594	-2.45643	287,478,2892,2900,3776,3786,4915,4923,5999,6512,9378,10021,11149,27345,55800,57596	ANK2,ATP1A3,GRIA3,GRIK4,KCNK2,KCNQ3,NTRK2,NTSR1,RGS4,SLC1A7,NRXN1,HCN4,POPDC1,KCNMB4,SCN3B,BEGAIN	16/463
2_Member	GO Biological Processes	GO:0048167	regulation of synaptic plasticity	-4.28688	-1.91203	816,1959,2892,3786,4915,5152,6616,57338,388336,729956	CAMK2B,EGR2,GRIA3,KCNQ3,NTRK2,PDE9A,SNAP25,JPH3,SHISA6,SHISA7	10/223
2_Member	GO Biological Processes	GO:0050806	positive regulation of synaptic transmission	-3.93612	-1.64969	2892,4915,5152,6616,6857,9378,27092,729956	GRIA3,NTRK2,PDE9A,SNAP25,SYT1,NRXN1,CACNG4,SHISA7	8/156
3_Summary	Reactome Gene Sets	R-HSA-112316	Neuronal System	-8.58873	-5.42149	773,2892,2900,3776,3782,3786,6512,6571,6857,7102,9369,9378,10021,27092,27345,54331,57576,57596,58512,6509,254263	CACNA1A,GRIA3,GRIK4,KCNK2,KCNN3,KCNQ3,SLC1A7,SLC18A2,SYT1,TSPAN7,NRXN3,NRXN1,HCN4,CACNG4,KCNMB4,GNG2,KIF17,BEGAIN,DLGAP3,SLC1A4,CNIH2	21/-
3_Member	Reactome Gene Sets	R-HSA-112316	Neuronal System	-8.58873	-5.42149	773,2892,2900,3776,3782,3786,6512,6571,6857,7102,9369,9378,10021,27092,27345,54331,57576,57596,58512	CACNA1A,GRIA3,GRIK4,KCNK2,KCNN3,KCNQ3,SLC1A7,SLC18A2,SYT1,TSPAN7,NRXN3,NRXN1,HCN4,CACNG4,KCNMB4,GNG2,KIF17,BEGAIN,DLGAP3	19/370
3_Member	Reactome Gene Sets	R-HSA-112315	Transmission across Chemical Synapses	-4.03649	-1.73286	773,2892,2900,6512,6571,6857,7102,27092,54331,57576	CACNA1A,GRIA3,GRIK4,SLC1A7,SLC18A2,SYT1,TSPAN7,CACNG4,GNG2,KIF17	10/239
3_Member	GO Biological Processes	GO:0035249	synaptic transmission, glutamatergic	-3.01288	-0.959584	2892,2900,6509,254263	GRIA3,GRIK4,SLC1A4,CNIH2	4/47
3_Member	Reactome Gene Sets	R-HSA-399719	Trafficking of AMPA receptors	-2.84983	-0.850893	2892,7102,27092	GRIA3,TSPAN7,CACNG4	3/24
3_Member	Reactome Gene Sets	R-HSA-399721	Glutamate binding, activation of AMPA receptors and synaptic plasticity	-2.84983	-0.850893	2892,7102,27092	GRIA3,TSPAN7,CACNG4	3/24
3_Member	GO Biological Processes	GO:0035235	ionotropic glutamate receptor signaling pathway	-2.69889	-0.750015	2892,2900,9378	GRIA3,GRIK4,NRXN1	3/27
3_Member	GO Biological Processes	GO:0099505	regulation of presynaptic membrane potential	-2.52424	-0.650732	2892,2900,27345	GRIA3,GRIK4,KCNMB4	3/31
3_Member	KEGG Pathway	hsa04724	Glutamatergic synapse	-2.32328	-0.515247	773,2892,2900,6512,54331	CACNA1A,GRIA3,GRIK4,SLC1A7,GNG2	5/116
3_Member	GO Biological Processes	GO:1990806	ligand-gated ion channel signaling pathway	-2.17899	-0.410848	2892,2900,9378	GRIA3,GRIK4,NRXN1	3/41
3_Member	Reactome Gene Sets	R-HSA-112314	Neurotransmitter receptors and postsynaptic signal transmission	-2.16023	-0.395541	2892,2900,7102,27092,54331,57576	GRIA3,GRIK4,TSPAN7,CACNG4,GNG2,KIF17	6/179
4_Summary	Canonical Pathways	M5885	NABA MATRISOME ASSOCIATED	-7.90737	-4.77078	654,3549,4312,4319,4325,5125,5274,6422,7471,7478,7483,8823,9508,10154,10332,10501,25975,55600,55997,56300,57125,80031,84898,151449,170692,392617	BMP6,IHH,MMP1,MMP10,MMP16,PCSK5,SERPINI1,SFRP1,WNT1,WNT8A,WNT9A,FGF16,ADAMTS3,PLXNC1,CLEC4M,SEMA6B,EGFL6,ITLN1,CFC1,IL36G,PLXDC1,SEMA6D,PLXDC2,GDF7,ADAMTS18,ELFN1	26/-
4_Member	Canonical Pathways	M5885	NABA MATRISOME ASSOCIATED	-7.90737	-4.77078	654,3549,4312,4319,4325,5125,5274,6422,7471,7478,7483,8823,9508,10154,10332,10501,25975,55600,55997,56300,57125,80031,84898,151449,170692,392617	BMP6,IHH,MMP1,MMP10,MMP16,PCSK5,SERPINI1,SFRP1,WNT1,WNT8A,WNT9A,FGF16,ADAMTS3,PLXNC1,CLEC4M,SEMA6B,EGFL6,ITLN1,CFC1,IL36G,PLXDC1,SEMA6D,PLXDC2,GDF7,ADAMTS18,ELFN1	26/751
4_Member	Canonical Pathways	M5883	NABA SECRETED FACTORS	-3.37689	-1.24841	654,3549,6422,7471,7478,7483,8823,25975,55997,56300,151449	BMP6,IHH,SFRP1,WNT1,WNT8A,WNT9A,FGF16,EGFL6,CFC1,IL36G,GDF7	11/343
5_Summary	GO Biological Processes	GO:0051960	regulation of nervous system development	-7.88366	-4.77078	816,1620,1959,2637,4915,5080,6091,6585,7074,7852,9378,10154,23566,26230,28514,50937,57165,57633,79953,80031,5274,6422,6616,9638,9760,10090,23098,29993,57520,7471,3549,9308,10125	CAMK2B,BRINP1,EGR2,GBX2,NTRK2,PAX6,ROBO1,SLIT1,TIAM1,CXCR4,NRXN1,PLXNC1,LPAR3,TIAM2,DLL1,CDON,GJC2,LRRN1,SYNDIG1,SEMA6D,SERPINI1,SFRP1,SNAP25,FEZ1,TOX,UST,SARM1,PACSIN1,HECW2,WNT1,IHH,CD83,RASGRP1	33/-
5_Member	GO Biological Processes	GO:0051960	regulation of nervous system development	-7.88366	-4.77078	816,1620,1959,2637,4915,5080,6091,6585,7074,7852,9378,10154,23566,26230,28514,50937,57165,57633,79953,80031	CAMK2B,BRINP1,EGR2,GBX2,NTRK2,PAX6,ROBO1,SLIT1,TIAM1,CXCR4,NRXN1,PLXNC1,LPAR3,TIAM2,DLL1,CDON,GJC2,LRRN1,SYNDIG1,SEMA6D	20/454
5_Member	GO Biological Processes	GO:0010975	regulation of neuron projection development	-7.25685	-4.25594	816,4915,5080,5274,6091,6422,6585,6616,7074,9638,9760,10090,10154,23098,23566,26230,29993,57520,80031	CAMK2B,NTRK2,PAX6,SERPINI1,ROBO1,SFRP1,SLIT1,SNAP25,TIAM1,FEZ1,TOX,UST,PLXNC1,SARM1,LPAR3,TIAM2,PACSIN1,HECW2,SEMA6D	19/448
5_Member	GO Biological Processes	GO:0051962	positive regulation of nervous system development	-7.0372	-4.0556	816,1959,4915,5080,6091,7074,7852,9378,10154,23566,26230,50937,57165,57633,79953	CAMK2B,EGR2,NTRK2,PAX6,ROBO1,TIAM1,CXCR4,NRXN1,PLXNC1,LPAR3,TIAM2,CDON,GJC2,LRRN1,SYNDIG1	15/285
5_Member	GO Biological Processes	GO:0050767	regulation of neurogenesis	-6.27936	-3.45454	816,1620,1959,4915,5080,6091,6585,7074,7852,10154,23566,26230,28514,50937,57165,80031	CAMK2B,BRINP1,EGR2,NTRK2,PAX6,ROBO1,SLIT1,TIAM1,CXCR4,PLXNC1,LPAR3,TIAM2,DLL1,CDON,GJC2,SEMA6D	16/372
5_Member	GO Biological Processes	GO:0120035	regulation of plasma membrane bounded cell projection organization	-5.99908	-3.21206	816,4915,5080,5274,6091,6422,6585,6616,7074,7471,9378,9638,9760,10090,10154,23098,23566,26230,29993,57520,80031	CAMK2B,NTRK2,PAX6,SERPINI1,ROBO1,SFRP1,SLIT1,SNAP25,TIAM1,WNT1,NRXN1,FEZ1,TOX,UST,PLXNC1,SARM1,LPAR3,TIAM2,PACSIN1,HECW2,SEMA6D	21/650
5_Member	GO Biological Processes	GO:0031344	regulation of cell projection organization	-5.82159	-3.08032	816,4915,5080,5274,6091,6422,6585,6616,7074,7471,9378,9638,9760,10090,10154,23098,23566,26230,29993,57520,80031	CAMK2B,NTRK2,PAX6,SERPINI1,ROBO1,SFRP1,SLIT1,SNAP25,TIAM1,WNT1,NRXN1,FEZ1,TOX,UST,PLXNC1,SARM1,LPAR3,TIAM2,PACSIN1,HECW2,SEMA6D	21/667
5_Member	GO Biological Processes	GO:0050769	positive regulation of neurogenesis	-5.6271	-2.91724	816,1959,4915,5080,6091,7074,7852,10154,23566,26230,50937,57165	CAMK2B,EGR2,NTRK2,PAX6,ROBO1,TIAM1,CXCR4,PLXNC1,LPAR3,TIAM2,CDON,GJC2	12/234
5_Member	GO Biological Processes	GO:0010720	positive regulation of cell development	-5.2501	-2.60574	816,1959,3549,4915,5080,6091,7074,7852,9308,9760,10125,10154,23566,26230,50937,57165	CAMK2B,EGR2,IHH,NTRK2,PAX6,ROBO1,TIAM1,CXCR4,CD83,TOX,RASGRP1,PLXNC1,LPAR3,TIAM2,CDON,GJC2	16/447
5_Member	GO Biological Processes	GO:0050770	regulation of axonogenesis	-5.06755	-2.45661	4915,6091,6585,7074,10090,10154,23566,26230,80031	NTRK2,ROBO1,SLIT1,TIAM1,UST,PLXNC1,LPAR3,TIAM2,SEMA6D	9/143
5_Member	GO Biological Processes	GO:0050772	positive regulation of axonogenesis	-4.16314	-1.82413	4915,6091,7074,10154,23566,26230	NTRK2,ROBO1,TIAM1,PLXNC1,LPAR3,TIAM2	6/74
5_Member	GO Biological Processes	GO:0031346	positive regulation of cell projection organization	-3.78837	-1.53494	816,4915,5274,6091,7074,7471,9638,9760,10154,23566,26230,29993	CAMK2B,NTRK2,SERPINI1,ROBO1,TIAM1,WNT1,FEZ1,TOX,PLXNC1,LPAR3,TIAM2,PACSIN1	12/360
5_Member	GO Biological Processes	GO:0010976	positive regulation of neuron projection development	-3.01902	-0.963489	816,4915,5274,7074,9638,9760,29993	CAMK2B,NTRK2,SERPINI1,TIAM1,FEZ1,TOX,PACSIN1	7/165
5_Member	Canonical Pathways	M142	PID AJDISS 2PATHWAY	-2.97826	-0.935963	4915,6091,6585,7074	NTRK2,ROBO1,SLIT1,TIAM1	4/48
6_Summary	GO Biological Processes	GO:0045664	regulation of neuron differentiation	-7.36079	-4.31727	654,1620,2138,4211,5080,6422,6657,7074,9745,28514,50937,64843,151449,3549,6585,7471,57125,2626,6091,6616,27022,3902,5999,7483,80031,150921,441478,7852,4915,2637,9378,1959,566,4147,9331	BMP6,BRINP1,EYA1,MEIS1,PAX6,SFRP1,SOX2,TIAM1,ZNF536,DLL1,CDON,ISL2,GDF7,IHH,SLIT1,WNT1,PLXDC1,GATA4,ROBO1,SNAP25,FOXD3,LAG3,RGS4,WNT9A,SEMA6D,TCF23,NRARP,CXCR4,NTRK2,GBX2,NRXN1,EGR2,AZU1,MATN2,B4GALT6	35/-
6_Member	GO Biological Processes	GO:0045664	regulation of neuron differentiation	-7.36079	-4.31727	654,1620,2138,4211,5080,6422,6657,7074,9745,28514,50937,64843,151449	BMP6,BRINP1,EYA1,MEIS1,PAX6,SFRP1,SOX2,TIAM1,ZNF536,DLL1,CDON,ISL2,GDF7	13/195
6_Member	GO Biological Processes	GO:0001708	cell fate specification	-4.6522	-2.15397	2138,3549,5080,6657,28514,50937,64843	EYA1,IHH,PAX6,SOX2,DLL1,CDON,ISL2	7/90
6_Member	GO Biological Processes	GO:0021510	spinal cord development	-4.35573	-1.96179	5080,6585,7471,28514,57125,64843,151449	PAX6,SLIT1,WNT1,DLL1,PLXDC1,ISL2,GDF7	7/100
6_Member	GO Biological Processes	GO:0048663	neuron fate commitment	-4.26474	-1.89454	2138,3549,5080,7471,28514,64843	EYA1,IHH,PAX6,WNT1,DLL1,ISL2	6/71
6_Member	GO Biological Processes	GO:0045665	negative regulation of neuron differentiation	-4.19648	-1.84175	4211,5080,6657,9745,28514,64843	MEIS1,PAX6,SOX2,ZNF536,DLL1,ISL2	6/73
6_Member	WikiPathways	WP5417	Cell lineage map for neuronal differentiation	-3.59869	-1.40304	2626,5080,6091,6616,6657,27022,28514	GATA4,PAX6,ROBO1,SNAP25,SOX2,FOXD3,DLL1	7/132
6_Member	GO Biological Processes	GO:0045596	negative regulation of cell differentiation	-3.18769	-1.10204	1620,3549,3902,4211,5080,5999,6422,6585,6657,7471,7483,9745,28514,64843,80031,150921,441478	BRINP1,IHH,LAG3,MEIS1,PAX6,RGS4,SFRP1,SLIT1,SOX2,WNT1,WNT9A,ZNF536,DLL1,ISL2,SEMA6D,TCF23,NRARP	17/739
6_Member	GO Biological Processes	GO:0003309	type B pancreatic cell differentiation	-2.90483	-0.88578	654,5080,28514	BMP6,PAX6,DLL1	3/23
6_Member	WikiPathways	WP2406	Cardiac progenitor differentiation	-2.8166	-0.828667	2626,5080,6657,7852	GATA4,PAX6,SOX2,CXCR4	4/53
6_Member	WikiPathways	WP5265	Neurogenesis regulation in the olfactory epithelium	-2.69926	-0.750015	4915,5080,6657,28514	NTRK2,PAX6,SOX2,DLL1	4/57
6_Member	GO Biological Processes	GO:0045666	positive regulation of neuron differentiation	-2.67696	-0.733301	654,1620,5080,50937,151449	BMP6,BRINP1,PAX6,CDON,GDF7	5/96
6_Member	GO Biological Processes	GO:0002068	glandular epithelial cell development	-2.56546	-0.672843	654,5080,28514	BMP6,PAX6,DLL1	3/30
6_Member	GO Biological Processes	GO:0035883	enteroendocrine cell differentiation	-2.56546	-0.672843	654,5080,28514	BMP6,PAX6,DLL1	3/30
6_Member	GO Biological Processes	GO:0021549	cerebellum development	-2.45523	-0.60744	2637,5080,7471,9378,28514	GBX2,PAX6,WNT1,NRXN1,DLL1	5/108
6_Member	GO Biological Processes	GO:0030902	hindbrain development	-2.40704	-0.570216	1959,2637,5080,7471,9378,28514	EGR2,GBX2,PAX6,WNT1,NRXN1,DLL1	6/159
6_Member	GO Biological Processes	GO:0048665	neuron fate specification	-2.37299	-0.551736	2138,28514,64843	EYA1,DLL1,ISL2	3/35
6_Member	GO Biological Processes	GO:0042063	gliogenesis	-2.34302	-0.529892	566,1959,4147,4915,5080,6657,9331,28514	AZU1,EGR2,MATN2,NTRK2,PAX6,SOX2,B4GALT6,DLL1	8/275
6_Member	GO Biological Processes	GO:0031016	pancreas development	-2.30955	-0.504037	654,3549,5080,28514	BMP6,IHH,PAX6,DLL1	4/73
6_Member	GO Biological Processes	GO:0022037	metencephalon development	-2.29202	-0.491519	2637,5080,7471,9378,28514	GBX2,PAX6,WNT1,NRXN1,DLL1	5/118
6_Member	GO Biological Processes	GO:0031018	endocrine pancreas development	-2.2399	-0.455283	654,5080,28514	BMP6,PAX6,DLL1	3/39
6_Member	GO Biological Processes	GO:0001709	cell fate determination	-2.14978	-0.388509	5080,7471,28514	PAX6,WNT1,DLL1	3/42
6_Member	GO Biological Processes	GO:0002066	columnar/cuboidal epithelial cell development	-2.04031	-0.318087	654,5080,28514	BMP6,PAX6,DLL1	3/46
6_Member	GO Biological Processes	GO:0021587	cerebellum morphogenesis	-2.04031	-0.318087	7471,9378,28514	WNT1,NRXN1,DLL1	3/46
7_Summary	GO Biological Processes	GO:0045165	cell fate commitment	-6.78841	-3.8715	2138,2626,3549,5080,6422,6657,7471,7478,7483,9760,28514,50937,64843,151449,1959,2307,2637,4211,4223,4915,6091,7021,9369,9378,11082,54828,55997,57125,57381,441478,5125,2528,7852,320,4325,9508,10742,27022,525,4625,85407	EYA1,GATA4,IHH,PAX6,SFRP1,SOX2,WNT1,WNT8A,WNT9A,TOX,DLL1,CDON,ISL2,GDF7,EGR2,FOXS1,GBX2,MEIS1,MEOX2,NTRK2,ROBO1,TFAP2B,NRXN3,NRXN1,ESM1,BCAS3,CFC1,PLXDC1,RHOJ,NRARP,PCSK5,FUT6,CXCR4,APBA1,MMP16,ADAMTS3,RAI2,FOXD3,ATP6V1B1,MYH7,NKD1	41/-
7_Member	GO Biological Processes	GO:0045165	cell fate commitment	-6.78841	-3.8715	2138,2626,3549,5080,6422,6657,7471,7478,7483,9760,28514,50937,64843,151449	EYA1,GATA4,IHH,PAX6,SFRP1,SOX2,WNT1,WNT8A,WNT9A,TOX,DLL1,CDON,ISL2,GDF7	14/257
7_Member	GO Biological Processes	GO:0001568	blood vessel development	-6.73588	-3.85495	1959,2138,2307,2637,3549,4211,4223,4915,5080,6091,7021,9369,9378,11082,28514,54828,55997,57125,57381,441478	EGR2,EYA1,FOXS1,GBX2,IHH,MEIS1,MEOX2,NTRK2,PAX6,ROBO1,TFAP2B,NRXN3,NRXN1,ESM1,DLL1,BCAS3,CFC1,PLXDC1,RHOJ,NRARP	20/534
7_Member	GO Biological Processes	GO:0001944	vasculature development	-6.45868	-3.60671	1959,2138,2307,2637,3549,4211,4223,4915,5080,6091,7021,9369,9378,11082,28514,54828,55997,57125,57381,441478	EGR2,EYA1,FOXS1,GBX2,IHH,MEIS1,MEOX2,NTRK2,PAX6,ROBO1,TFAP2B,NRXN3,NRXN1,ESM1,DLL1,BCAS3,CFC1,PLXDC1,RHOJ,NRARP	20/556
7_Member	GO Biological Processes	GO:0009952	anterior/posterior pattern specification	-6.05437	-3.24252	2626,2637,4223,5080,5125,6422,7471,7478,28514,50937,55997,441478	GATA4,GBX2,MEOX2,PAX6,PCSK5,SFRP1,WNT1,WNT8A,DLL1,CDON,CFC1,NRARP	12/213
7_Member	GO Biological Processes	GO:0007389	pattern specification process	-5.71672	-2.98617	1959,2138,2528,2626,2637,3549,4211,4223,5080,5125,6422,7471,7478,28514,50937,55997,441478	EGR2,EYA1,FUT6,GATA4,GBX2,IHH,MEIS1,MEOX2,PAX6,PCSK5,SFRP1,WNT1,WNT8A,DLL1,CDON,CFC1,NRARP	17/461
7_Member	GO Biological Processes	GO:0035239	tube morphogenesis	-5.55214	-2.85226	2138,2626,2637,3549,4211,4223,4915,6091,6422,7021,7471,7852,9369,9378,11082,28514,54828,57125,57381,151449,441478	EYA1,GATA4,GBX2,IHH,MEIS1,MEOX2,NTRK2,ROBO1,SFRP1,TFAP2B,WNT1,CXCR4,NRXN3,NRXN1,ESM1,DLL1,BCAS3,PLXDC1,RHOJ,GDF7,NRARP	21/694
7_Member	GO Biological Processes	GO:0048514	blood vessel morphogenesis	-5.32394	-2.65271	2138,2637,3549,4211,4223,4915,6091,7021,9369,9378,11082,28514,54828,57125,57381,441478	EYA1,GBX2,IHH,MEIS1,MEOX2,NTRK2,ROBO1,TFAP2B,NRXN3,NRXN1,ESM1,DLL1,BCAS3,PLXDC1,RHOJ,NRARP	16/441
7_Member	GO Biological Processes	GO:0001525	angiogenesis	-4.57453	-2.08854	2637,3549,4211,4223,6091,9369,9378,11082,28514,54828,57125,57381,441478	GBX2,IHH,MEIS1,MEOX2,ROBO1,NRXN3,NRXN1,ESM1,DLL1,BCAS3,PLXDC1,RHOJ,NRARP	13/347
7_Member	GO Biological Processes	GO:0003002	regionalization	-4.40616	-1.99225	1959,2626,2637,3549,4223,5080,5125,6422,7471,7478,28514,50937,55997,441478	EGR2,GATA4,GBX2,IHH,MEOX2,PAX6,PCSK5,SFRP1,WNT1,WNT8A,DLL1,CDON,CFC1,NRARP	14/413
7_Member	GO Biological Processes	GO:0009798	axis specification	-4.3838	-1.97999	2528,5080,6422,7471,7478,28514,441478	FUT6,PAX6,SFRP1,WNT1,WNT8A,DLL1,NRARP	7/99
7_Member	GO Biological Processes	GO:0009792	embryo development ending in birth or egg hatching	-4.08396	-1.76594	320,2138,2637,3549,4223,4325,5080,5125,6422,7471,7478,7483,9508,10742,27022,28514,151449,441478	APBA1,EYA1,GBX2,IHH,MEOX2,MMP16,PAX6,PCSK5,SFRP1,WNT1,WNT8A,WNT9A,ADAMTS3,RAI2,FOXD3,DLL1,GDF7,NRARP	18/680
7_Member	GO Biological Processes	GO:0009880	embryonic pattern specification	-4.06613	-1.75219	3549,4211,4223,7471,28514,441478	IHH,MEIS1,MEOX2,WNT1,DLL1,NRARP	6/77
7_Member	GO Biological Processes	GO:0043009	chordate embryonic development	-3.76268	-1.51626	320,2138,2637,3549,4223,4325,5080,5125,6422,7471,7478,7483,9508,27022,28514,151449,441478	APBA1,EYA1,GBX2,IHH,MEOX2,MMP16,PAX6,PCSK5,SFRP1,WNT1,WNT8A,WNT9A,ADAMTS3,FOXD3,DLL1,GDF7,NRARP	17/658
7_Member	GO Biological Processes	GO:0061053	somite development	-3.10512	-1.02661	3549,4223,6422,28514,441478	IHH,MEOX2,SFRP1,DLL1,NRARP	5/77
7_Member	GO Biological Processes	GO:0060562	epithelial tube morphogenesis	-3.07461	-1.00079	2138,2626,2637,3549,6422,7471,7852,28514,151449,441478	EYA1,GATA4,GBX2,IHH,SFRP1,WNT1,CXCR4,DLL1,GDF7,NRARP	10/316
7_Member	GO Biological Processes	GO:0061138	morphogenesis of a branching epithelium	-2.97347	-0.93549	2138,2637,3549,6422,7471,151449,441478	EYA1,GBX2,IHH,SFRP1,WNT1,GDF7,NRARP	7/168
7_Member	GO Biological Processes	GO:0001763	morphogenesis of a branching structure	-2.81476	-0.828667	2138,2637,3549,6422,7471,151449,441478	EYA1,GBX2,IHH,SFRP1,WNT1,GDF7,NRARP	7/179
7_Member	GO Biological Processes	GO:0048598	embryonic morphogenesis	-2.79524	-0.821122	525,2138,2626,2637,3549,4325,5080,6422,6657,7471,28514,50937,55997,151449	ATP6V1B1,EYA1,GATA4,GBX2,IHH,MMP16,PAX6,SFRP1,SOX2,WNT1,DLL1,CDON,CFC1,GDF7	14/597
7_Member	GO Biological Processes	GO:0048754	branching morphogenesis of an epithelial tube	-2.69653	-0.749395	2138,2637,3549,7471,151449,441478	EYA1,GBX2,IHH,WNT1,GDF7,NRARP	6/139
7_Member	GO Biological Processes	GO:0048562	embryonic organ morphogenesis	-2.66224	-0.722028	525,2138,2626,2637,3549,4325,5080,7471,28514	ATP6V1B1,EYA1,GATA4,GBX2,IHH,MMP16,PAX6,WNT1,DLL1	9/300
7_Member	GO Biological Processes	GO:0035282	segmentation	-2.65725	-0.720954	1959,4223,6422,28514,441478	EGR2,MEOX2,SFRP1,DLL1,NRARP	5/97
7_Member	GO Biological Processes	GO:0001756	somitogenesis	-2.61726	-0.703578	4223,6422,28514,441478	MEOX2,SFRP1,DLL1,NRARP	4/60
7_Member	GO Biological Processes	GO:0001569	branching involved in blood vessel morphogenesis	-2.48447	-0.62828	2637,3549,441478	GBX2,IHH,NRARP	3/32
7_Member	GO Biological Processes	GO:0048729	tissue morphogenesis	-2.47243	-0.617648	2138,2626,2637,3549,4625,6091,6422,7471,7852,28514,85407,151449,441478	EYA1,GATA4,GBX2,IHH,MYH7,ROBO1,SFRP1,WNT1,CXCR4,DLL1,NKD1,GDF7,NRARP	13/579
7_Member	GO Biological Processes	GO:0002009	morphogenesis of an epithelium	-2.35573	-0.539508	2138,2626,2637,3549,6422,7471,7852,28514,85407,151449,441478	EYA1,GATA4,GBX2,IHH,SFRP1,WNT1,CXCR4,DLL1,NKD1,GDF7,NRARP	11/462
8_Summary	GO Biological Processes	GO:0007610	behavior	-6.78347	-3.8715	155,320,525,1620,1959,2628,2847,3776,3786,4045,4211,4915,4923,5080,6571,6616,9369,9378,57338,80243,157753,729956,6509	ADRB3,APBA1,ATP6V1B1,BRINP1,EGR2,GATM,MCHR1,KCNK2,KCNQ3,LSAMP,MEIS1,NTRK2,NTSR1,PAX6,SLC18A2,SNAP25,NRXN3,NRXN1,JPH3,PREX2,TMEM74,SHISA7,SLC1A4	23/-
8_Member	GO Biological Processes	GO:0007610	behavior	-6.78347	-3.8715	155,320,525,1620,1959,2628,2847,3776,3786,4045,4211,4915,4923,5080,6571,6616,9369,9378,57338,80243,157753,729956	ADRB3,APBA1,ATP6V1B1,BRINP1,EGR2,GATM,MCHR1,KCNK2,KCNQ3,LSAMP,MEIS1,NTRK2,NTSR1,PAX6,SLC18A2,SNAP25,NRXN3,NRXN1,JPH3,PREX2,TMEM74,SHISA7	22/634
8_Member	GO Biological Processes	GO:0050890	cognition	-4.81617	-2.27218	1620,1959,2628,3776,4915,4923,5080,6509,6616,9369,9378,57338,729956	BRINP1,EGR2,GATM,KCNK2,NTRK2,NTSR1,PAX6,SLC1A4,SNAP25,NRXN3,NRXN1,JPH3,SHISA7	13/329
8_Member	GO Biological Processes	GO:0007611	learning or memory	-4.80504	-2.26789	1620,1959,2628,3776,4915,4923,5080,6616,9369,9378,57338,729956	BRINP1,EGR2,GATM,KCNK2,NTRK2,NTSR1,PAX6,SNAP25,NRXN3,NRXN1,JPH3,SHISA7	12/282
8_Member	GO Biological Processes	GO:0007612	learning	-2.39378	-0.562331	4915,4923,6616,9369,9378,57338	NTRK2,NTSR1,SNAP25,NRXN3,NRXN1,JPH3	6/160
8_Member	GO Biological Processes	GO:0035640	exploration behavior	-2.27169	-0.476137	1620,4045,57338	BRINP1,LSAMP,JPH3	3/38
8_Member	GO Biological Processes	GO:0007613	memory	-2.13103	-0.377645	1620,3776,6616,57338,729956	BRINP1,KCNK2,SNAP25,JPH3,SHISA7	5/129
9_Summary	GO Biological Processes	GO:0044057	regulation of system process	-6.7526	-3.85643	287,478,654,816,1908,1959,2626,4625,4923,5142,5152,5999,7140,9378,10021,11149,27345,55800,143872,388336,729956,2628,4211,7074,7852,3786,23114,6456	ANK2,ATP1A3,BMP6,CAMK2B,EDN3,EGR2,GATA4,MYH7,NTSR1,PDE4B,PDE9A,RGS4,TNNT3,NRXN1,HCN4,POPDC1,KCNMB4,SCN3B,ARHGAP42,SHISA6,SHISA7,GATM,MEIS1,TIAM1,CXCR4,KCNQ3,NFASC,SH3GL2	28/-
9_Member	GO Biological Processes	GO:0044057	regulation of system process	-6.7526	-3.85643	287,478,654,816,1908,1959,2626,4625,4923,5142,5152,5999,7140,9378,10021,11149,27345,55800,143872,388336,729956	ANK2,ATP1A3,BMP6,CAMK2B,EDN3,EGR2,GATA4,MYH7,NTSR1,PDE4B,PDE9A,RGS4,TNNT3,NRXN1,HCN4,POPDC1,KCNMB4,SCN3B,ARHGAP42,SHISA6,SHISA7	21/584
9_Member	GO Biological Processes	GO:1903522	regulation of blood circulation	-5.07496	-2.45661	287,478,1908,2626,4625,5142,5999,10021,11149,27345,55800,143872	ANK2,ATP1A3,EDN3,GATA4,MYH7,PDE4B,RGS4,HCN4,POPDC1,KCNMB4,SCN3B,ARHGAP42	12/265
9_Member	GO Biological Processes	GO:0086015	SA node cell action potential	-4.56087	-2.08677	287,10021,55800	ANK2,HCN4,SCN3B	3/7
9_Member	GO Biological Processes	GO:0086018	SA node cell to atrial cardiac muscle cell signaling	-4.56087	-2.08677	287,10021,55800	ANK2,HCN4,SCN3B	3/7
9_Member	GO Biological Processes	GO:0008016	regulation of heart contraction	-4.50732	-2.06161	287,478,1908,2626,4625,5142,5999,10021,11149,55800	ANK2,ATP1A3,EDN3,GATA4,MYH7,PDE4B,RGS4,HCN4,POPDC1,SCN3B	10/210
9_Member	GO Biological Processes	GO:0090257	regulation of muscle system process	-4.48982	-2.05497	287,816,1908,2626,4625,5142,5152,5999,7140,10021,143872	ANK2,CAMK2B,EDN3,GATA4,MYH7,PDE4B,PDE9A,RGS4,TNNT3,HCN4,ARHGAP42	11/256
9_Member	GO Biological Processes	GO:0002027	regulation of heart rate	-4.19385	-1.84175	287,1908,4625,5999,10021,11149,55800	ANK2,EDN3,MYH7,RGS4,HCN4,POPDC1,SCN3B	7/106
9_Member	GO Biological Processes	GO:0086070	SA node cell to atrial cardiac muscle cell communication	-4.18669	-1.83899	287,10021,55800	ANK2,HCN4,SCN3B	3/9
9_Member	GO Biological Processes	GO:0003012	muscle system process	-3.91268	-1.63381	287,1908,2626,2628,4211,4625,7074,7140,7852,10021,55800	ANK2,EDN3,GATA4,GATM,MEIS1,MYH7,TIAM1,TNNT3,CXCR4,HCN4,SCN3B	11/297
9_Member	Reactome Gene Sets	R-HSA-445095	Interaction between L1 and Ankyrins	-3.83124	-1.57069	287,3786,23114,55800	ANK2,KCNQ3,NFASC,SCN3B	4/29
9_Member	GO Biological Processes	GO:0006937	regulation of muscle contraction	-3.59408	-1.40304	287,1908,2626,4625,5142,7140,10021,143872	ANK2,EDN3,GATA4,MYH7,PDE4B,TNNT3,HCN4,ARHGAP42	8/175
9_Member	GO Biological Processes	GO:0086004	regulation of cardiac muscle cell contraction	-3.45908	-1.30044	287,2626,5142,10021	ANK2,GATA4,PDE4B,HCN4	4/36
9_Member	GO Biological Processes	GO:0006942	regulation of striated muscle contraction	-3.41922	-1.27728	287,2626,4625,5142,7140,10021	ANK2,GATA4,MYH7,PDE4B,TNNT3,HCN4	6/101
9_Member	GO Biological Processes	GO:0086012	membrane depolarization during cardiac muscle cell action potential	-3.30254	-1.18709	287,10021,55800	ANK2,HCN4,SCN3B	3/17
9_Member	GO Biological Processes	GO:0086065	cell communication involved in cardiac conduction	-3.23965	-1.14184	287,478,10021,55800	ANK2,ATP1A3,HCN4,SCN3B	4/41
9_Member	GO Biological Processes	GO:1903115	regulation of actin filament-based movement	-3.19937	-1.10889	287,2626,5142,10021	ANK2,GATA4,PDE4B,HCN4	4/42
9_Member	GO Biological Processes	GO:0086010	membrane depolarization during action potential	-2.90483	-0.88578	287,10021,55800	ANK2,HCN4,SCN3B	3/23
9_Member	GO Biological Processes	GO:0086019	cell-cell signaling involved in cardiac conduction	-2.84983	-0.850893	287,10021,55800	ANK2,HCN4,SCN3B	3/24
9_Member	GO Biological Processes	GO:0051899	membrane depolarization	-2.69926	-0.750015	287,3786,10021,55800	ANK2,KCNQ3,HCN4,SCN3B	4/57
9_Member	Reactome Gene Sets	R-HSA-373760	L1CAM interactions	-2.65725	-0.720954	287,3786,6456,23114,55800	ANK2,KCNQ3,SH3GL2,NFASC,SCN3B	5/97
9_Member	GO Biological Processes	GO:0061337	cardiac conduction	-2.46653	-0.61596	287,478,10021,55800	ANK2,ATP1A3,HCN4,SCN3B	4/66
9_Member	GO Biological Processes	GO:0006941	striated muscle contraction	-2.24633	-0.458097	287,4625,7140,7852,55800	ANK2,MYH7,TNNT3,CXCR4,SCN3B	5/121
9_Member	GO Biological Processes	GO:0086091	regulation of heart rate by cardiac conduction	-2.20902	-0.432692	287,10021,55800	ANK2,HCN4,SCN3B	3/40
9_Member	GO Biological Processes	GO:0055117	regulation of cardiac muscle contraction	-2.1884	-0.415609	287,2626,5142,10021	ANK2,GATA4,PDE4B,HCN4	4/79
9_Member	GO Biological Processes	GO:0006936	muscle contraction	-2.1456	-0.387078	287,1908,4625,7140,7852,10021,55800	ANK2,EDN3,MYH7,TNNT3,CXCR4,HCN4,SCN3B	7/237
9_Member	GO Biological Processes	GO:0060048	cardiac muscle contraction	-2.09545	-0.34982	287,4625,7852,55800	ANK2,MYH7,CXCR4,SCN3B	4/84
10_Summary	GO Biological Processes	GO:0060537	muscle tissue development	-6.53346	-3.66725	1959,2138,2626,3549,4211,4223,4625,5081,7021,7373,9242,10021,11149,28514,50937,56261,287,7140,7471,85407,150921,165904,3776,5125,6091,55997	EGR2,EYA1,GATA4,IHH,MEIS1,MEOX2,MYH7,PAX7,TFAP2B,COL14A1,MSC,HCN4,POPDC1,DLL1,CDON,GPCPD1,ANK2,TNNT3,WNT1,NKD1,TCF23,XIRP1,KCNK2,PCSK5,ROBO1,CFC1	26/-
10_Member	GO Biological Processes	GO:0060537	muscle tissue development	-6.53346	-3.66725	1959,2138,2626,3549,4211,4223,4625,5081,7021,7373,9242,10021,11149,28514,50937,56261	EGR2,EYA1,GATA4,IHH,MEIS1,MEOX2,MYH7,PAX7,TFAP2B,COL14A1,MSC,HCN4,POPDC1,DLL1,CDON,GPCPD1	16/356
10_Member	GO Biological Processes	GO:0014706	striated muscle tissue development	-5.42103	-2.74045	1959,2138,2626,4211,4223,4625,5081,7373,9242,10021,11149,28514,50937,56261	EGR2,EYA1,GATA4,MEIS1,MEOX2,MYH7,PAX7,COL14A1,MSC,HCN4,POPDC1,DLL1,CDON,GPCPD1	14/335
10_Member	GO Biological Processes	GO:0061061	muscle structure development	-4.93001	-2.35754	287,1959,2626,4211,4223,4625,5081,7140,7471,9242,11149,28514,50937,56261,85407,150921,165904	ANK2,EGR2,GATA4,MEIS1,MEOX2,MYH7,PAX7,TNNT3,WNT1,MSC,POPDC1,DLL1,CDON,GPCPD1,NKD1,TCF23,XIRP1	17/529
10_Member	GO Biological Processes	GO:0007519	skeletal muscle tissue development	-4.13703	-1.80654	1959,4223,5081,9242,11149,28514,50937,56261	EGR2,MEOX2,PAX7,MSC,POPDC1,DLL1,CDON,GPCPD1	8/146
10_Member	GO Biological Processes	GO:0060538	skeletal muscle organ development	-3.86005	-1.5959	1959,4223,5081,9242,11149,28514,50937,56261	EGR2,MEOX2,PAX7,MSC,POPDC1,DLL1,CDON,GPCPD1	8/160
10_Member	GO Biological Processes	GO:0003161	cardiac conduction system development	-3.41257	-1.27607	2626,9242,10021,11149	GATA4,MSC,HCN4,POPDC1	4/37
10_Member	GO Biological Processes	GO:0007507	heart development	-3.40378	-1.26997	287,2138,2626,3549,3776,4211,4625,5125,6091,7373,9242,10021,11149,28514,55997	ANK2,EYA1,GATA4,IHH,KCNK2,MEIS1,MYH7,PCSK5,ROBO1,COL14A1,MSC,HCN4,POPDC1,DLL1,CFC1	15/578
10_Member	GO Biological Processes	GO:0007517	muscle organ development	-3.00269	-0.951613	1959,4223,4625,5081,9242,11149,28514,50937,56261,150921	EGR2,MEOX2,MYH7,PAX7,MSC,POPDC1,DLL1,CDON,GPCPD1,TCF23	10/323
10_Member	GO Biological Processes	GO:0048738	cardiac muscle tissue development	-2.57997	-0.672843	2626,4211,4625,7373,9242,10021,11149	GATA4,MEIS1,MYH7,COL14A1,MSC,HCN4,POPDC1	7/197
11_Summary	Reactome Gene Sets	R-HSA-9758941	Gastrulation	-6.28969	-3.45454	2626,2637,3549,5080,5081,6657,7021,7852,28514,2705,7471,7478,27022	GATA4,GBX2,IHH,PAX6,PAX7,SOX2,TFAP2B,CXCR4,DLL1,GJB1,WNT1,WNT8A,FOXD3	13/-
11_Member	Reactome Gene Sets	R-HSA-9758941	Gastrulation	-6.28969	-3.45454	2626,2637,3549,5080,5081,6657,7021,7852,28514	GATA4,GBX2,IHH,PAX6,PAX7,SOX2,TFAP2B,CXCR4,DLL1	9/102
11_Member	WikiPathways	WP2064	Neural crest differentiation	-5.29907	-2.63698	2637,2705,5081,7021,7471,7478,27022,28514	GBX2,GJB1,PAX7,TFAP2B,WNT1,WNT8A,FOXD3,DLL1	8/101
11_Member	Reactome Gene Sets	R-HSA-9834899	Specification of the neural plate border	-4.90529	-2.34011	2637,5081,6657,7021	GBX2,PAX7,SOX2,TFAP2B	4/16
12_Summary	Reactome Gene Sets	R-HSA-372790	Signaling by GPCR	-6.02038	-3.22112	155,1908,2847,3549,4923,5137,5142,5173,5999,7074,7471,7478,7483,7852,10125,23533,23566,26230,54331,84634,221472,2892,2900	ADRB3,EDN3,MCHR1,IHH,NTSR1,PDE1C,PDE4B,PDYN,RGS4,TIAM1,WNT1,WNT8A,WNT9A,CXCR4,RASGRP1,PIK3R5,LPAR3,TIAM2,GNG2,KISS1R,FGD2,GRIA3,GRIK4	23/-
12_Member	Reactome Gene Sets	R-HSA-372790	Signaling by GPCR	-6.02038	-3.22112	155,1908,2847,3549,4923,5137,5142,5173,5999,7074,7471,7478,7483,7852,10125,23533,23566,26230,54331,84634,221472	ADRB3,EDN3,MCHR1,IHH,NTSR1,PDE1C,PDE4B,PDYN,RGS4,TIAM1,WNT1,WNT8A,WNT9A,CXCR4,RASGRP1,PIK3R5,LPAR3,TIAM2,GNG2,KISS1R,FGD2	21/648
12_Member	Reactome Gene Sets	R-HSA-388396	GPCR downstream signalling	-4.49045	-2.05497	155,1908,2847,4923,5137,5142,5173,5999,7074,7852,10125,23533,23566,26230,54331,84634,221472	ADRB3,EDN3,MCHR1,NTSR1,PDE1C,PDE4B,PDYN,RGS4,TIAM1,CXCR4,RASGRP1,PIK3R5,LPAR3,TIAM2,GNG2,KISS1R,FGD2	17/573
12_Member	Reactome Gene Sets	R-HSA-500792	GPCR ligand binding	-3.48976	-1.31669	155,1908,2847,3549,4923,5173,7471,7478,7483,7852,23566,54331,84634	ADRB3,EDN3,MCHR1,IHH,NTSR1,PDYN,WNT1,WNT8A,WNT9A,CXCR4,LPAR3,GNG2,KISS1R	13/446
12_Member	Reactome Gene Sets	R-HSA-416476	G alpha (q) signalling events	-3.25095	-1.1481	1908,2847,4923,5999,10125,23566,54331,84634	EDN3,MCHR1,NTSR1,RGS4,RASGRP1,LPAR3,GNG2,KISS1R	8/197
12_Member	KEGG Pathway	hsa04080	Neuroactive ligand-receptor interaction	-2.07504	-0.337016	155,1908,2847,2892,2900,4923,5173,23566,84634	ADRB3,EDN3,MCHR1,GRIA3,GRIK4,NTSR1,PDYN,LPAR3,KISS1R	9/370
12_Member	Reactome Gene Sets	R-HSA-375276	Peptide ligand-binding receptors	-2.0392	-0.318087	1908,2847,4923,5173,7852,84634	EDN3,MCHR1,NTSR1,PDYN,CXCR4,KISS1R	6/190
13_Summary	GO Biological Processes	GO:0030001	metal ion transport	-5.93572	-3.16059	287,478,525,773,1908,2645,3776,3782,3786,6616,10021,27092,27345,55800,57338,57685,80036,84068,255022,348932,388662,6509,6512,6571,54102,127124,4915,54331	ANK2,ATP1A3,ATP6V1B1,CACNA1A,EDN3,GCK,KCNK2,KCNN3,KCNQ3,SNAP25,HCN4,CACNG4,KCNMB4,SCN3B,JPH3,CACHD1,TRPM3,SLC10A7,CALHM1,SLC6A18,SLC6A17,SLC1A4,SLC1A7,SLC18A2,CLIC6,ATP6V1G3,NTRK2,GNG2	28/-
13_Member	GO Biological Processes	GO:0030001	metal ion transport	-5.93572	-3.16059	287,478,525,773,1908,2645,3776,3782,3786,6616,10021,27092,27345,55800,57338,57685,80036,84068,255022,348932,388662	ANK2,ATP1A3,ATP6V1B1,CACNA1A,EDN3,GCK,KCNK2,KCNN3,KCNQ3,SNAP25,HCN4,CACNG4,KCNMB4,SCN3B,JPH3,CACHD1,TRPM3,SLC10A7,CALHM1,SLC6A18,SLC6A17	21/656
13_Member	GO Biological Processes	GO:0098660	inorganic ion transmembrane transport	-5.84165	-3.08938	478,525,773,1908,3776,3782,3786,6509,6512,6571,6616,10021,27092,27345,54102,55800,57338,57685,80036,127124,255022,348932,388662	ATP1A3,ATP6V1B1,CACNA1A,EDN3,KCNK2,KCNN3,KCNQ3,SLC1A4,SLC1A7,SLC18A2,SNAP25,HCN4,CACNG4,KCNMB4,CLIC6,SCN3B,JPH3,CACHD1,TRPM3,ATP6V1G3,CALHM1,SLC6A18,SLC6A17	23/780
13_Member	GO Biological Processes	GO:0098662	inorganic cation transmembrane transport	-5.07613	-2.45661	478,525,773,1908,3776,3782,3786,6571,6616,10021,27092,27345,55800,57338,57685,80036,127124,255022,348932,388662	ATP1A3,ATP6V1B1,CACNA1A,EDN3,KCNK2,KCNN3,KCNQ3,SLC18A2,SNAP25,HCN4,CACNG4,KCNMB4,SCN3B,JPH3,CACHD1,TRPM3,ATP6V1G3,CALHM1,SLC6A18,SLC6A17	20/686
13_Member	GO Biological Processes	GO:0098655	monoatomic cation transmembrane transport	-4.93999	-2.36008	478,525,773,1908,3776,3782,3786,6571,6616,10021,27092,27345,55800,57338,57685,80036,127124,255022,348932,388662	ATP1A3,ATP6V1B1,CACNA1A,EDN3,KCNK2,KCNN3,KCNQ3,SLC18A2,SNAP25,HCN4,CACNG4,KCNMB4,SCN3B,JPH3,CACHD1,TRPM3,ATP6V1G3,CALHM1,SLC6A18,SLC6A17	20/701
13_Member	GO Biological Processes	GO:0071805	potassium ion transmembrane transport	-3.73231	-1.49279	478,1908,3776,3782,3786,6616,10021,27345	ATP1A3,EDN3,KCNK2,KCNN3,KCNQ3,SNAP25,HCN4,KCNMB4	8/167
13_Member	GO Biological Processes	GO:0001508	action potential	-3.65995	-1.45016	287,3776,3786,4915,10021,27345,55800	ANK2,KCNK2,KCNQ3,NTRK2,HCN4,KCNMB4,SCN3B	7/129
13_Member	GO Biological Processes	GO:0019226	transmission of nerve impulse	-3.47587	-1.30761	3776,3786,4915,27092,27345	KCNK2,KCNQ3,NTRK2,CACNG4,KCNMB4	5/64
13_Member	GO Biological Processes	GO:0006813	potassium ion transport	-3.44757	-1.29176	478,1908,3776,3782,3786,6616,10021,27345	ATP1A3,EDN3,KCNK2,KCNN3,KCNQ3,SNAP25,HCN4,KCNMB4	8/184
13_Member	Reactome Gene Sets	R-HSA-1296071	Potassium Channels	-3.41922	-1.27728	3776,3782,3786,10021,27345,54331	KCNK2,KCNN3,KCNQ3,HCN4,KCNMB4,GNG2	6/101
13_Member	GO Biological Processes	GO:0006814	sodium ion transport	-2.59229	-0.681925	478,525,10021,55800,84068,348932,388662	ATP1A3,ATP6V1B1,HCN4,SCN3B,SLC10A7,SLC6A18,SLC6A17	7/196
13_Member	GO Biological Processes	GO:0019228	neuronal action potential	-2.40893	-0.570746	3776,3786,27345	KCNK2,KCNQ3,KCNMB4	3/34
14_Summary	KEGG Pathway	hsa04360	Axon guidance	-5.84855	-3.08938	816,1943,6091,6585,7852,10154,10501,27289,80031,84448,151449,287,1297,1959,3786,6456,7074,23114,55800	CAMK2B,EFNA2,ROBO1,SLIT1,CXCR4,PLXNC1,SEMA6B,RND1,SEMA6D,ABLIM2,GDF7,ANK2,COL9A1,EGR2,KCNQ3,SH3GL2,TIAM1,NFASC,SCN3B	19/-
14_Member	KEGG Pathway	hsa04360	Axon guidance	-5.84855	-3.08938	816,1943,6091,6585,7852,10154,10501,27289,80031,84448,151449	CAMK2B,EFNA2,ROBO1,SLIT1,CXCR4,PLXNC1,SEMA6B,RND1,SEMA6D,ABLIM2,GDF7	11/184
14_Member	Reactome Gene Sets	R-HSA-9675108	Nervous system development	-4.41274	-1.99369	287,1297,1943,1959,3786,6091,6456,6585,7074,7852,10154,23114,27289,55800,80031	ANK2,COL9A1,EFNA2,EGR2,KCNQ3,ROBO1,SH3GL2,SLIT1,TIAM1,CXCR4,PLXNC1,NFASC,RND1,SCN3B,SEMA6D	15/467
14_Member	Reactome Gene Sets	R-HSA-422475	Axon guidance	-4.0501	-1.7402	287,1297,1943,3786,6091,6456,6585,7074,7852,10154,23114,27289,55800,80031	ANK2,COL9A1,EFNA2,KCNQ3,ROBO1,SH3GL2,SLIT1,TIAM1,CXCR4,PLXNC1,NFASC,RND1,SCN3B,SEMA6D	14/446
15_Summary	GO Biological Processes	GO:0090596	sensory organ morphogenesis	-5.51853	-2.82841	525,2138,2637,3549,4211,4915,5080,7021,7471,7483,28514,50937,85407,654,3776,6657,57381,170692,343035	ATP6V1B1,EYA1,GBX2,IHH,MEIS1,NTRK2,PAX6,TFAP2B,WNT1,WNT9A,DLL1,CDON,NKD1,BMP6,KCNK2,SOX2,RHOJ,ADAMTS18,RD3	19/-
15_Member	GO Biological Processes	GO:0090596	sensory organ morphogenesis	-5.51853	-2.82841	525,2138,2637,3549,4211,4915,5080,7021,7471,7483,28514,50937,85407	ATP6V1B1,EYA1,GBX2,IHH,MEIS1,NTRK2,PAX6,TFAP2B,WNT1,WNT9A,DLL1,CDON,NKD1	13/283
15_Member	GO Biological Processes	GO:0007423	sensory organ development	-5.26187	-2.60873	525,654,2138,2637,3549,3776,4211,4915,5080,6657,7021,7471,7483,28514,50937,57381,85407,170692,343035	ATP6V1B1,BMP6,EYA1,GBX2,IHH,KCNK2,MEIS1,NTRK2,PAX6,SOX2,TFAP2B,WNT1,WNT9A,DLL1,CDON,RHOJ,NKD1,ADAMTS18,RD3	19/609
15_Member	GO Biological Processes	GO:0048592	eye morphogenesis	-4.54983	-2.08156	3549,4211,4915,5080,7021,7483,28514,50937,85407	IHH,MEIS1,NTRK2,PAX6,TFAP2B,WNT9A,DLL1,CDON,NKD1	9/166
15_Member	GO Biological Processes	GO:0001654	eye development	-4.52167	-2.06808	654,3549,4211,4915,5080,6657,7021,7483,28514,50937,57381,85407,170692,343035	BMP6,IHH,MEIS1,NTRK2,PAX6,SOX2,TFAP2B,WNT9A,DLL1,CDON,RHOJ,NKD1,ADAMTS18,RD3	14/403
15_Member	GO Biological Processes	GO:0150063	visual system development	-4.47501	-2.0455	654,3549,4211,4915,5080,6657,7021,7483,28514,50937,57381,85407,170692,343035	BMP6,IHH,MEIS1,NTRK2,PAX6,SOX2,TFAP2B,WNT9A,DLL1,CDON,RHOJ,NKD1,ADAMTS18,RD3	14/407
15_Member	GO Biological Processes	GO:0048880	sensory system development	-4.39481	-1.98598	654,3549,4211,4915,5080,6657,7021,7483,28514,50937,57381,85407,170692,343035	BMP6,IHH,MEIS1,NTRK2,PAX6,SOX2,TFAP2B,WNT9A,DLL1,CDON,RHOJ,NKD1,ADAMTS18,RD3	14/414
15_Member	GO Biological Processes	GO:0048593	camera-type eye morphogenesis	-4.33242	-1.94813	3549,4211,4915,5080,7021,7483,28514,50937	IHH,MEIS1,NTRK2,PAX6,TFAP2B,WNT9A,DLL1,CDON	8/137
15_Member	GO Biological Processes	GO:0060041	retina development in camera-type eye	-3.67955	-1.45447	3549,4915,5080,7021,28514,50937,57381,343035	IHH,NTRK2,PAX6,TFAP2B,DLL1,CDON,RHOJ,RD3	8/170
15_Member	GO Biological Processes	GO:0060042	retina morphogenesis in camera-type eye	-3.38309	-1.25195	3549,4915,7021,28514,50937	IHH,NTRK2,TFAP2B,DLL1,CDON	5/67
15_Member	GO Biological Processes	GO:0001754	eye photoreceptor cell differentiation	-2.8166	-0.828667	3549,4915,5080,85407	IHH,NTRK2,PAX6,NKD1	4/53
15_Member	GO Biological Processes	GO:0043010	camera-type eye development	-2.69916	-0.750015	3549,4211,4915,5080,7021,7483,28514,50937,57381,343035	IHH,MEIS1,NTRK2,PAX6,TFAP2B,WNT9A,DLL1,CDON,RHOJ,RD3	10/355
15_Member	GO Biological Processes	GO:0046530	photoreceptor cell differentiation	-2.41977	-0.580233	3549,4915,5080,85407	IHH,NTRK2,PAX6,NKD1	4/68
16_Summary	GO Biological Processes	GO:0015800	acidic amino acid transport	-5.09739	-2.46164	320,3776,4915,4923,6509,6512,348932,388662,1381,81796,133418,220963,255022	APBA1,KCNK2,NTRK2,NTSR1,SLC1A4,SLC1A7,SLC6A18,SLC6A17,CRABP1,SLCO5A1,EMB,SLC16A9,CALHM1	13/-
16_Member	GO Biological Processes	GO:0015800	acidic amino acid transport	-5.09739	-2.46164	320,3776,4915,4923,6509,6512	APBA1,KCNK2,NTRK2,NTSR1,SLC1A4,SLC1A7	6/51
16_Member	GO Biological Processes	GO:0006865	amino acid transport	-4.33242	-1.94813	320,3776,4915,4923,6509,6512,348932,388662	APBA1,KCNK2,NTRK2,NTSR1,SLC1A4,SLC1A7,SLC6A18,SLC6A17	8/137
16_Member	GO Biological Processes	GO:0006835	dicarboxylic acid transport	-3.88449	-1.61671	320,3776,4915,4923,6509,6512	APBA1,KCNK2,NTRK2,NTSR1,SLC1A4,SLC1A7	6/83
16_Member	GO Biological Processes	GO:0014047	glutamate secretion	-3.56493	-1.38595	320,3776,4915	APBA1,KCNK2,NTRK2	3/14
16_Member	GO Biological Processes	GO:0015711	organic anion transport	-3.25089	-1.1481	320,1381,3776,4915,4923,6509,6512,81796,133418,220963,255022,388662	APBA1,CRABP1,KCNK2,NTRK2,NTSR1,SLC1A4,SLC1A7,SLCO5A1,EMB,SLC16A9,CALHM1,SLC6A17	12/413
16_Member	GO Biological Processes	GO:0046942	carboxylic acid transport	-3.20303	-1.11012	320,1381,3776,4915,4923,6509,6512,133418,220963,388662	APBA1,CRABP1,KCNK2,NTRK2,NTSR1,SLC1A4,SLC1A7,EMB,SLC16A9,SLC6A17	10/304
16_Member	GO Biological Processes	GO:0015849	organic acid transport	-3.19207	-1.10402	320,1381,3776,4915,4923,6509,6512,133418,220963,388662	APBA1,CRABP1,KCNK2,NTRK2,NTSR1,SLC1A4,SLC1A7,EMB,SLC16A9,SLC6A17	10/305
16_Member	GO Biological Processes	GO:0015804	neutral amino acid transport	-2.8166	-0.828667	6509,6512,348932,388662	SLC1A4,SLC1A7,SLC6A18,SLC6A17	4/53
16_Member	GO Biological Processes	GO:0015813	L-glutamate transmembrane transport	-2.65266	-0.720954	4923,6509,6512	NTSR1,SLC1A4,SLC1A7	3/28
16_Member	GO Biological Processes	GO:0051938	L-glutamate import	-2.44606	-0.602419	4923,6509,6512	NTSR1,SLC1A4,SLC1A7	3/33
16_Member	GO Biological Processes	GO:0015807	L-amino acid transport	-2.00888	-0.294964	4923,6509,6512,388662	NTSR1,SLC1A4,SLC1A7,SLC6A17	4/89
17_Summary	GO Biological Processes	GO:0003013	circulatory system process	-5.03695	-2.44181	155,287,566,654,1908,4625,4923,5125,6456,6509,7852,10021,27345,28514,55800,143872,388662	ADRB3,ANK2,AZU1,BMP6,EDN3,MYH7,NTSR1,PCSK5,SH3GL2,SLC1A4,CXCR4,HCN4,KCNMB4,DLL1,SCN3B,ARHGAP42,SLC6A17	17/-
17_Member	GO Biological Processes	GO:0003013	circulatory system process	-5.03695	-2.44181	155,287,566,654,1908,4625,4923,5125,6456,6509,7852,10021,27345,28514,55800,143872,388662	ADRB3,ANK2,AZU1,BMP6,EDN3,MYH7,NTSR1,PCSK5,SH3GL2,SLC1A4,CXCR4,HCN4,KCNMB4,DLL1,SCN3B,ARHGAP42,SLC6A17	17/519
17_Member	GO Biological Processes	GO:0008015	blood circulation	-4.83753	-2.27953	155,287,566,654,1908,4625,4923,5125,6456,7852,10021,27345,28514,55800,143872	ADRB3,ANK2,AZU1,BMP6,EDN3,MYH7,NTSR1,PCSK5,SH3GL2,CXCR4,HCN4,KCNMB4,DLL1,SCN3B,ARHGAP42	15/429
17_Member	GO Biological Processes	GO:0003018	vascular process in circulatory system	-2.88755	-0.870556	155,566,654,1908,6456,6509,27345,143872,388662	ADRB3,AZU1,BMP6,EDN3,SH3GL2,SLC1A4,KCNMB4,ARHGAP42,SLC6A17	9/278
17_Member	GO Biological Processes	GO:0003085	negative regulation of systemic arterial blood pressure	-2.79731	-0.821333	155,4923,143872	ADRB3,NTSR1,ARHGAP42	3/25
17_Member	GO Biological Processes	GO:0003073	regulation of systemic arterial blood pressure	-2.56219	-0.672843	155,1908,4923,5125,143872	ADRB3,EDN3,NTSR1,PCSK5,ARHGAP42	5/102
17_Member	GO Biological Processes	GO:0003044	regulation of systemic arterial blood pressure mediated by a chemical signal	-2.14978	-0.388509	155,1908,5125	ADRB3,EDN3,PCSK5	3/42
18_Summary	KEGG Pathway	hsa04721	Synaptic vesicle cycle	-5.02545	-2.43799	525,773,6512,6571,6616,6857,127124,6456,9378,29993,79953,320,1908,3776,3786,4915,5125,10125,90332,644150,478,348932,388662	ATP6V1B1,CACNA1A,SLC1A7,SLC18A2,SNAP25,SYT1,ATP6V1G3,SH3GL2,NRXN1,PACSIN1,SYNDIG1,APBA1,EDN3,KCNK2,KCNQ3,NTRK2,PCSK5,RASGRP1,EXOC3L2,WIPF3,ATP1A3,SLC6A18,SLC6A17	23/-
18_Member	KEGG Pathway	hsa04721	Synaptic vesicle cycle	-5.02545	-2.43799	525,773,6512,6571,6616,6857,127124	ATP6V1B1,CACNA1A,SLC1A7,SLC18A2,SNAP25,SYT1,ATP6V1G3	7/79
18_Member	GO Biological Processes	GO:0099504	synaptic vesicle cycle	-4.78605	-2.25563	525,6456,6571,6616,6857,9378,29993,79953,127124	ATP6V1B1,SH3GL2,SLC18A2,SNAP25,SYT1,NRXN1,PACSIN1,SYNDIG1,ATP6V1G3	9/155
18_Member	GO Biological Processes	GO:0099003	vesicle-mediated transport in synapse	-4.46854	-2.04428	525,6456,6571,6616,6857,9378,29993,79953,127124	ATP6V1B1,SH3GL2,SLC18A2,SNAP25,SYT1,NRXN1,PACSIN1,SYNDIG1,ATP6V1G3	9/170
18_Member	GO Biological Processes	GO:0032940	secretion by cell	-3.66125	-1.45016	320,1908,3776,3786,4915,5125,6571,6616,6857,9378,10125,90332,644150	APBA1,EDN3,KCNK2,KCNQ3,NTRK2,PCSK5,SLC18A2,SNAP25,SYT1,NRXN1,RASGRP1,EXOC3L2,WIPF3	13/428
18_Member	GO Biological Processes	GO:0140352	export from cell	-3.58321	-1.39521	320,478,1908,3776,3786,4915,5125,6571,6616,6857,9378,10125,90332,644150	APBA1,ATP1A3,EDN3,KCNK2,KCNQ3,NTRK2,PCSK5,SLC18A2,SNAP25,SYT1,NRXN1,RASGRP1,EXOC3L2,WIPF3	14/495
18_Member	GO Biological Processes	GO:0006836	neurotransmitter transport	-3.44316	-1.29016	6512,6571,6616,6857,9378,348932,388662	SLC1A7,SLC18A2,SNAP25,SYT1,NRXN1,SLC6A18,SLC6A17	7/140
18_Member	WikiPathways	WP2267	Synaptic vesicle pathway	-2.87911	-0.866191	773,6571,6616,6857	CACNA1A,SLC18A2,SNAP25,SYT1	4/51
18_Member	GO Biological Processes	GO:0046903	secretion	-2.66259	-0.722028	320,1908,3776,3786,4915,5125,6571,6616,6857,9378,10125,90332,644150	APBA1,EDN3,KCNK2,KCNQ3,NTRK2,PCSK5,SLC18A2,SNAP25,SYT1,NRXN1,RASGRP1,EXOC3L2,WIPF3	13/550
18_Member	GO Biological Processes	GO:0001504	neurotransmitter uptake	-2.56546	-0.672843	6512,6571,6616	SLC1A7,SLC18A2,SNAP25	3/30
18_Member	GO Biological Processes	GO:0006887	exocytosis	-2.1456	-0.387078	3786,6571,6616,6857,10125,90332,644150	KCNQ3,SLC18A2,SNAP25,SYT1,RASGRP1,EXOC3L2,WIPF3	7/237
18_Member	Reactome Gene Sets	R-HSA-112310	Neurotransmitter release cycle	-2.04031	-0.318087	6512,6571,6857	SLC1A7,SLC18A2,SYT1	3/46
18_Member	GO Biological Processes	GO:0023061	signal release	-2.0392	-0.318087	1908,5125,6571,6616,6857,9378	EDN3,PCSK5,SLC18A2,SNAP25,SYT1,NRXN1	6/190
19_Summary	GO Biological Processes	GO:0048588	developmental cell growth	-4.82677	-2.27583	1908,2626,4211,6456,6585,7074,9201,23566,320,3549,6422,6657,28514,85407,165904	EDN3,GATA4,MEIS1,SH3GL2,SLIT1,TIAM1,DCLK1,LPAR3,APBA1,IHH,SFRP1,SOX2,DLL1,NKD1,XIRP1	15/-
19_Member	GO Biological Processes	GO:0048588	developmental cell growth	-4.82677	-2.27583	1908,2626,4211,6456,6585,7074,9201,23566	EDN3,GATA4,MEIS1,SH3GL2,SLIT1,TIAM1,DCLK1,LPAR3	8/117
19_Member	GO Biological Processes	GO:0016049	cell growth	-4.77303	-2.24925	1908,2626,4211,6456,6585,7074,9201,23566	EDN3,GATA4,MEIS1,SH3GL2,SLIT1,TIAM1,DCLK1,LPAR3	8/119
19_Member	GO Biological Processes	GO:0040007	growth	-4.69811	-2.19363	320,1908,2626,3549,4211,6422,6456,6585,6657,7074,9201,23566,28514,85407,165904	APBA1,EDN3,GATA4,IHH,MEIS1,SFRP1,SH3GL2,SLIT1,SOX2,TIAM1,DCLK1,LPAR3,DLL1,NKD1,XIRP1	15/441
19_Member	GO Biological Processes	GO:0048589	developmental growth	-4.69811	-2.19363	320,1908,2626,3549,4211,6422,6456,6585,6657,7074,9201,23566,28514,85407,165904	APBA1,EDN3,GATA4,IHH,MEIS1,SFRP1,SH3GL2,SLIT1,SOX2,TIAM1,DCLK1,LPAR3,DLL1,NKD1,XIRP1	15/441
19_Member	GO Biological Processes	GO:0060560	developmental growth involved in morphogenesis	-4.24375	-1.88269	1908,6422,6456,6585,7074,9201,23566,85407	EDN3,SFRP1,SH3GL2,SLIT1,TIAM1,DCLK1,LPAR3,NKD1	8/141
19_Member	GO Biological Processes	GO:1990138	neuron projection extension	-2.98136	-0.935963	1908,6456,6585,7074,9201	EDN3,SH3GL2,SLIT1,TIAM1,DCLK1	5/82
19_Member	GO Biological Processes	GO:0048675	axon extension	-2.04031	-0.318087	1908,6585,9201	EDN3,SLIT1,DCLK1	3/46
20_Summary	GO Biological Processes	GO:0098609	cell-cell adhesion	-4.70417	-2.19363	1016,3549,5097,6091,7373,9369,9378,10332,11149,23114,28316,50937,56128,56132,133418,153478,392617,287,2705,10154	CDH18,IHH,PCDH1,ROBO1,COL14A1,NRXN3,NRXN1,CLEC4M,POPDC1,NFASC,CDH20,CDON,PCDHB8,PCDHB3,EMB,PLEKHG4B,ELFN1,ANK2,GJB1,PLXNC1	20/-
20_Member	GO Biological Processes	GO:0098609	cell-cell adhesion	-4.70417	-2.19363	1016,3549,5097,6091,7373,9369,9378,10332,11149,23114,28316,50937,56128,56132,133418,153478,392617	CDH18,IHH,PCDH1,ROBO1,COL14A1,NRXN3,NRXN1,CLEC4M,POPDC1,NFASC,CDH20,CDON,PCDHB8,PCDHB3,EMB,PLEKHG4B,ELFN1	17/551
20_Member	GO Biological Processes	GO:0098742	cell-cell adhesion via plasma-membrane adhesion molecules	-3.06695	-0.995467	1016,5097,6091,9378,28316,56128,56132,133418,392617	CDH18,PCDH1,ROBO1,NRXN1,CDH20,PCDHB8,PCDHB3,EMB,ELFN1	9/262
20_Member	GO Biological Processes	GO:0016339	calcium-dependent cell-cell adhesion via plasma membrane cell adhesion molecules	-3.04834	-0.986039	1016,9378,28316,56132	CDH18,NRXN1,CDH20,PCDHB3	4/46
20_Member	GO Biological Processes	GO:0007156	homophilic cell adhesion via plasma membrane adhesion molecules	-2.97347	-0.93549	1016,5097,6091,28316,56128,56132,133418	CDH18,PCDH1,ROBO1,CDH20,PCDHB8,PCDHB3,EMB	7/168
20_Member	GO Biological Processes	GO:0034329	cell junction assembly	-2.0979	-0.35007	287,1016,2705,9378,10154,28316,56132,392617	ANK2,CDH18,GJB1,NRXN1,PLXNC1,CDH20,PCDHB3,ELFN1	8/303

## Sheet: h_TFs_Proteinatlas
symbol	entrezid	genesummary
ATF7IP2	80063	Predicted to enable transcription coregulator activity. Predicted to be involved in regulation of DNA-templated transcription. Predicted to be part of transcription regulator complex. Predicted to be active in nucleus. [provided by Alliance of Genome Resources, Feb 2025]
BACH2	60468	Enables sequence-specific double-stranded DNA binding activity. Involved in primary adaptive immune response involving T cells and B cells. Located in cytosol and nucleoplasm. Part of RNA polymerase II transcription regulator complex. Implicated in immunodeficiency 60. [provided by Alliance of Genome Resources, Feb 2025]
EAF2	55840	Enables transcription elongation factor activity. Involved in positive regulation of transcription by RNA polymerase II and regulation of transcription elongation by RNA polymerase II. Part of transcription elongation factor complex. Biomarker of prostate cancer. [provided by Alliance of Genome Resources, Feb 2025]
FOXD3	27022	This gene belongs to the forkhead family of transcription factors which is characterized by a distinct forkhead domain. Mutations in this gene cause autoimmune susceptibility 1. [provided by RefSeq, Nov 2008]
FOXS1	2307	The forkhead family of transcription factors belongs to the winged helix class of DNA-binding proteins. The protein encoded by this intronless gene contains a forkhead domain and is found predominantly in aorta and kidney. The function of the encoded protein is unknown. [provided by RefSeq, Jul 2008]
GATA4	2626	This gene encodes a member of the GATA family of zinc-finger transcription factors. Members of this family recognize the GATA motif which is present in the promoters of many genes. This protein is thought to regulate genes involved in embryogenesis and in myocardial differentiation and function, and is necessary for normal testicular development. Mutations in this gene have been associated with c…
MEIS1	4211	Homeobox genes, of which the most well-characterized category is represented by the HOX genes, play a crucial role in normal development. In addition, several homeoproteins are involved in neoplasia. This gene encodes a homeobox protein belonging to the TALE ('three amino acid loop extension') family of homeodomain-containing proteins. [provided by RefSeq, Jul 2008]
SFMBT2	57713	Enables histone binding activity. Involved in negative regulation of gene expression. Located in aggresome; cytosol; and nuclear speck. [provided by Alliance of Genome Resources, Feb 2025]
PSMC3IP	29893	This gene encodes a protein that functions in meiotic recombination. It is a subunit of the PSMC3IP/MND1 complex, which interacts with PSMC3/TBP1 to stimulate DMC1- and RAD51-mediated strand exchange during meiosis. The protein encoded by this gene can also co-activate ligand-driven transcription mediated by estrogen, androgen, glucocorticoid, progesterone, and thyroid nuclear receptors. Mutation…
TFAP2B	7021	This gene encodes a member of the AP-2 family of transcription factors. AP-2 proteins form homo- or hetero-dimers with other AP-2 family members and bind specific DNA sequences. They are thought to stimulate cell proliferation and suppress terminal differentiation of specific cell types during embryonic development. Specific AP-2 family members differ in their expression patterns and binding affi…
ZNF343	79175	Enables sequence-specific double-stranded DNA binding activity. Predicted to be involved in regulation of transcription by RNA polymerase II. Predicted to be active in nucleus. [provided by Alliance of Genome Resources, Feb 2025]
ZNF367	195828	Enables DNA-binding transcription factor activity. Acts upstream of or within regulation of transcription by RNA polymerase II. Located in nucleoplasm. [provided by Alliance of Genome Resources, Feb 2025]
ZNF529	57711	Predicted to enable DNA-binding transcription factor activity, RNA polymerase II-specific and RNA polymerase II transcription regulatory region sequence-specific DNA binding activity. Predicted to be involved in regulation of transcription by RNA polymerase II. Predicted to be active in nucleus. [provided by Alliance of Genome Resources, Feb 2025]
ZNF665	79788	Predicted to enable DNA-binding transcription factor activity, RNA polymerase II-specific and RNA polymerase II cis-regulatory region sequence-specific DNA binding activity. Predicted to be involved in regulation of transcription by RNA polymerase II. Predicted to be active in nucleus. [provided by Alliance of Genome Resources, Feb 2025]
ZNF669	79862	Predicted to enable DNA-binding transcription factor activity, RNA polymerase II-specific and RNA polymerase II transcription regulatory region sequence-specific DNA binding activity. Predicted to be involved in regulation of transcription by RNA polymerase II. Predicted to be active in nucleus. [provided by Alliance of Genome Resources, Feb 2025]
ZNF682	91120	Predicted to enable DNA-binding transcription factor activity, RNA polymerase II-specific and RNA polymerase II cis-regulatory region sequence-specific DNA binding activity. Predicted to be involved in regulation of DNA-templated transcription. Predicted to be located in nucleus. [provided by Alliance of Genome Resources, Feb 2025]
ZNF772	400720	Predicted to enable DNA-binding transcription factor activity, RNA polymerase II-specific and RNA polymerase II cis-regulatory region sequence-specific DNA binding activity. Predicted to be involved in regulation of transcription by RNA polymerase II. Predicted to be active in nucleus. [provided by Alliance of Genome Resources, Feb 2025]
SOX2	6657	This intronless gene encodes a member of the SRY-related HMG-box (SOX) family of transcription factors involved in the regulation of embryonic development and in the determination of cell fate. The product of this gene is required for stem-cell maintenance in the central nervous system, and also regulates gene expression in the stomach. Mutations in this gene have been associated with optic nerve…
