# Supplementary material for: Evidence for conserved expression of genes annotated as associated with brain-related biological processes in human podocytes and brain
Source: BMC Nephrol. 2026 Mar 4;27:230. doi: 10.1186/s12882-026-04877-2 (PMC13067571; doi:10.1186/s12882-026-04877-2)
Supplement: Supplementary file 5 — Supplementary Material 5: Supplementary Table 5 (Table S5.xlsx): Antibodies used in this study. [file 12882_2026_4877_MOESM5_ESM.xlsx]

## Sheet: Tabelle1
Primary Antibody	Specificity	Dilution	Manufacturer
		ICC WB
ACTN4	Rabbit	1:200 1:1000	Abcam (#108198)
NPHS1	Rabbit	1:200 1:1000	Invitrogen (#PA5-20330)
TAU	Mouse	1:200 1:1000	Invitrogen (MN1000)
Phalloidin	Rabbit	1:200	Invitrogen (#A12379)
TUBB3	Mouse	1:200 1:1000	Cell Signaling (#4466S)
MAP2	Rabbit	1:200 1:1000	SySy (#188002)
CLCNKB	Rabbit	1:200	Abcam (#AB236733)
AQP1	Mouse	1:200	Santa cruz (#sc-25287)
Na+K+-ATPase	Rabbit	1:200	Abcam (#ab76020)
GAPDH	Rabbit	1:1000	Thermo Fisher Scientific (AM4300)
Secondary Antibody	Specificity	Dilution	Manufacturer
Alexa 555	Mouse	1:500	Thermo Fisher Scientific (#A21424)
Alexa 555	Rabbit	1:500	Thermo Fisher Scientific (#21429)
Alexa 647	Rabbit	1:500	Thermo Fisher Scientific (#A32733)
Hoechst33258		1:5000	Thermo Fisher Scientific (#ab97155)
Goat anti-Rabbit IgG secondary Antibody HRP	Rabbit	1:1000	Cell Signaling (#7074S)
Goat anti-mouse IgG secondary Antibody HRP	Mouse	1:1000	Thermo Fisher Scientific #NA931
Goat anti-guinea pig IgG secondary Antibody HRP	guinea pig	1:1000	Abcam (#ab97155)
