# Supplementary material for: Evidence for conserved expression of genes annotated as associated with brain-related biological processes in human podocytes and brain
Source: BMC Nephrol. 2026 Mar 4;27:230. doi: 10.1186/s12882-026-04877-2 (PMC13067571; doi:10.1186/s12882-026-04877-2)
Supplement: Supplementary file 6 — Supplementary Material 6: Supplementary Table 6 (Table S6.docx): Primer sequences used in this study. [file 12882_2026_4877_MOESM6_ESM.xlsx]

## Sheet: Tabelle1
Gene	Foward primer	Reverse primer	Base pair
RPL0	TCGACAATGGCAGCATCTAC	ATCCGTCTCCACAGACAAGG	195
PAX6	CAGAGAAGACAGGCCAGCAA	CCATGGTGAAGCTGGGCATA	193
TUBB3	ATGAACACCTTCAGCGTCGT	CATCCGTGTTCTCCACCAGC	103
KCNQ3	GACCCCGCAGGGCATC	ACAATCAGGAACACCAACGC	159
